# Supplementary material for: 7-Nitro-1,2,3,4-tetra­hydro­naphthalene-1-spiro-2′-(1,3-dithiane)
Source: Acta Crystallogr Sect E Struct Rep Online. 2009 Jan 17;65(Pt 2):o347. doi: 10.1107/S1600536809001536 (PMC2968322; doi:10.1107/S1600536809001536)
Supplement: Supplementary file 2 [file e-65-0o347-Isup2.hkl]

# 
# h,k,l, Fc-squared, Fo-squared, sigma(Fo-squared) and status flag 
# 
data_I
_shelx_title ' fs44m in Fdd2        (100K)' 
_shelx_refln_list_code          4 
_shelx_F_calc_maximum      579.49 
_exptl_crystal_F_000      2368.00 
_reflns_d_resolution_high  0.5790 
 
loop_ 
 _symmetry_equiv_pos_as_xyz 
 'x, y, z' 
 '-x, -y, z' 
 'x+1/4, -y+1/4, z+1/4' 
 '-x+1/4, y+1/4, z+1/4' 
 'x, y+1/2, z+1/2' 
 '-x, -y+1/2, z+1/2' 
 'x+1/4, -y+3/4, z+3/4' 
 '-x+1/4, y+3/4, z+3/4' 
 'x+1/2, y, z+1/2' 
 '-x+1/2, -y, z+1/2' 
 'x+3/4, -y+1/4, z+3/4' 
 '-x+3/4, y+1/4, z+3/4' 
 'x+1/2, y+1/2, z' 
 '-x+1/2, -y+1/2, z' 
 'x+3/4, -y+3/4, z+1/4' 
 '-x+3/4, y+3/4, z+1/4' 
 
_cell_length_a    12.8673 
_cell_length_b    42.2330 
_cell_length_c     9.1819 
_cell_angle_alpha  90.000 
_cell_angle_beta   90.000 
_cell_angle_gamma  90.000 
 
_shelx_F_squared_multiplier     1.000 
 
loop_ 
 _refln_index_h 
 _refln_index_k 
 _refln_index_l 
 _refln_F_squared_calc 
 _refln_F_squared_meas 
 _refln_F_squared_sigma 
 _refln_observed_status 
   1   1 -15      828.75      991.04    242.72 o 
   3   1 -15      971.55      751.87    326.37 o 
   5   1 -15     1132.38     1694.99    326.57 o 
   7   1 -15       25.75      -42.45    291.98 o 
   1   3 -15      502.56      513.08    188.99 o 
   3   3 -15      725.15      568.16    361.99 o 
   5   3 -15      115.39        7.32    287.65 o 
   7   3 -15       28.75      136.37    312.38 o 
   1   5 -15      138.80      116.68    150.84 o 
   3   5 -15      286.68      161.59    163.58 o 
   5   5 -15      123.36      227.89    284.28 o 
   1   7 -15      265.24      290.07    158.76 o 
   3   7 -15      521.76      265.69    189.13 o 
   5   7 -15     1089.11      928.89    248.76 o 
   1   9 -15     1733.41     2244.59    324.02 o 
   3   9 -15       89.87      -75.24    168.30 o 
   5   9 -15     1708.55     1873.48    348.79 o 
   1  11 -15     1639.61     2045.22    210.53 o 
   3  11 -15      130.75      263.56    189.47 o 
   5  11 -15     1382.00     1083.45    308.66 o 
   1  13 -15     2405.36     2382.46    219.51 o 
   3  13 -15      900.94     1286.62    224.47 o 
   5  13 -15        7.55     -111.80    209.09 o 
   1  15 -15      777.60      839.23    177.76 o 
   3  15 -15     1772.60     1739.14    356.90 o 
   5  15 -15     1406.73     1410.99    345.16 o 
   1  17 -15      578.78      785.03    176.27 o 
   3  17 -15      402.26      639.50    215.86 o 
   1  19 -15      631.68      887.53    216.26 o 
   3  19 -15       39.93      184.80    252.42 o 
   1  21 -15     1322.76     1391.39    296.98 o 
   3  21 -15       89.84     -361.55    361.55 o 
   1  23 -15       89.76      326.57    225.89 o 
   2   0 -14      164.37       21.51    342.05 o 
   6   0 -14     1560.61     2154.93    558.22 o 
  10   0 -14     5831.93     6159.14    948.05 o 
   0   2 -14       51.20      319.16    251.76 o 
   2   2 -14       93.97     -155.47    235.12 o 
   4   2 -14     5690.27     5998.01    512.53 o 
   6   2 -14      474.11      622.73    244.14 o 
   8   2 -14      587.36      331.21    249.72 o 
  10   2 -14      283.83     1485.23    807.63 o 
   2   4 -14     1415.98     1342.68    287.70 o 
   4   4 -14     3746.82     4205.99    367.58 o 
   6   4 -14     2044.90     2084.68    371.68 o 
   8   4 -14      100.69      107.88    241.74 o 
  10   4 -14     1015.37     1660.47    510.32 o 
   0   6 -14    11261.46    11445.05    414.31 o 
   2   6 -14     1081.09     1299.77    189.16 o 
   4   6 -14     1279.67     1596.12    282.29 o 
   6   6 -14     1320.08     2129.58    308.27 o 
   8   6 -14      307.46      394.80    264.86 o 
  10   6 -14       70.52      866.88    637.94 o 
   2   8 -14      747.21     1085.45    179.84 o 
   4   8 -14      298.70      602.57    208.64 o 
   6   8 -14      793.51      772.56    257.23 o 
   8   8 -14      144.88       55.62    228.80 o 
  10   8 -14      245.93     1564.38   1348.46 o 
   0  10 -14     3495.80     3597.19    312.10 o 
   2  10 -14      798.33     1069.78    159.17 o 
   4  10 -14      262.03      442.29    196.46 o 
   6  10 -14     2477.09     2470.43    270.62 o 
   8  10 -14       54.74       -7.91    223.15 o 
   2  12 -14      129.98       73.37    129.71 o 
   4  12 -14      316.24      349.56    173.70 o 
   6  12 -14      295.71      461.03    209.41 o 
   8  12 -14      842.88      609.00    231.38 o 
   0  14 -14     2427.57     2687.41    334.59 o 
   2  14 -14      197.35      232.34    135.63 o 
   4  14 -14      943.61     1220.60    197.50 o 
   6  14 -14     1548.35     1965.21    237.29 o 
   8  14 -14      586.09      669.57    202.15 o 
   2  16 -14     1469.06     1491.14    192.87 o 
   4  16 -14       21.42      -20.14    140.35 o 
   6  16 -14     2277.28     2378.03    249.78 o 
   8  16 -14      823.49     1143.25    569.93 o 
   0  18 -14     3248.45     3595.68    376.00 o 
   2  18 -14     2894.44     2728.59    380.77 o 
   4  18 -14     1454.75     1587.15    224.63 o 
   6  18 -14     1348.42     1737.38    233.63 o 
   8  18 -14      339.36      563.49    439.01 o 
   2  20 -14      108.80      318.99    151.40 o 
   4  20 -14     2456.24     2366.56    241.01 o 
   6  20 -14     1019.11     1302.15    212.02 o 
   8  20 -14      522.05      907.76    373.54 o 
   0  22 -14     2468.08     1707.44    406.23 o 
   2  22 -14     2726.92     2037.82    253.67 o 
   4  22 -14     1426.50     1364.39    210.50 o 
   6  22 -14     1835.26     1997.49    272.30 o 
   2  24 -14     2980.34     2779.62    294.02 o 
   4  24 -14     1365.26     1392.99    232.45 o 
   6  24 -14       48.16      -16.91    200.04 o 
   0  26 -14     1037.18      720.78    340.29 o 
   2  26 -14     1461.56     1007.44    210.94 o 
   4  26 -14      222.41      469.47    184.15 o 
   6  26 -14     3117.78     3120.78    570.01 o 
   2  28 -14      104.07      128.55    157.98 o 
   4  28 -14      528.55      621.70    218.56 o 
   0  30 -14      161.33      416.81    285.28 o 
   2  30 -14      555.20      345.57    175.61 o 
   4  30 -14       70.04      176.72    304.14 o 
   2  32 -14      929.04      833.16    198.47 o 
   0  34 -14      279.17      188.31    292.33 o 
   1   1 -13       17.36     -152.26    152.26 o 
   3   1 -13     3755.82     4467.70    435.58 o 
   5   1 -13      535.11      718.72    286.34 o 
   7   1 -13      785.29      240.78    266.80 o 
   9   1 -13      670.42      950.19    229.46 o 
  11   1 -13      907.03      875.56    273.99 o 
   1   3 -13     1432.47     1304.35    243.65 o 
   3   3 -13     9798.29    10470.41    579.47 o 
   5   3 -13     1919.87     1592.41    335.59 o 
   7   3 -13      784.42      877.53    253.88 o 
   9   3 -13     2643.81     3112.51    534.07 o 
  11   3 -13      656.04      922.53    203.88 o 
   1   5 -13      806.13     1275.20    173.74 o 
   3   5 -13     1415.32     1451.06    251.98 o 
   5   5 -13      361.99      394.89    258.31 o 
   7   5 -13      294.63      316.66    222.04 o 
   9   5 -13      938.65     1150.97    373.49 o 
  11   5 -13     1837.64     1752.17    253.36 o 
   1   7 -13      683.62      862.96    159.05 o 
   3   7 -13     4404.85     4828.82    362.34 o 
   5   7 -13     5519.58     6343.96    474.93 o 
   7   7 -13     3290.09     3197.45    337.42 o 
   9   7 -13      940.99     1028.78    229.36 o 
  11   7 -13      583.83      963.02    251.03 o 
   1   9 -13     1045.71     1277.32    159.31 o 
   3   9 -13     1367.37     1941.22    456.14 o 
   5   9 -13      113.30      -74.99    171.82 o 
   7   9 -13     2110.22     2628.47    627.76 o 
   9   9 -13      611.20      948.38    339.43 o 
  11   9 -13       56.03      168.38    194.63 o 
   1  11 -13     1263.49     1322.95    171.08 o 
   3  11 -13       95.53       32.34    146.91 o 
   5  11 -13      130.96       71.94    164.28 o 
   7  11 -13       53.29      435.31    240.29 o 
   9  11 -13      578.18      669.69    254.95 o 
  11  11 -13       23.86       30.23    204.03 o 
   1  13 -13     2081.00     2346.57    201.81 o 
   3  13 -13      607.86      454.00    166.50 o 
   5  13 -13     1747.75     1812.66    216.69 o 
   7  13 -13      453.58      715.48    178.16 o 
   9  13 -13      119.75       85.13    168.82 o 
  11  13 -13      535.77      895.34    344.40 o 
   1  15 -13      614.82      628.39    139.85 o 
   3  15 -13     1880.22     1820.03    208.93 o 
   5  15 -13     1836.98     2075.27    227.94 o 
   7  15 -13      174.87      500.00    180.41 o 
   9  15 -13      107.61      392.64    167.60 o 
  11  15 -13      893.13     1373.06    248.30 o 
   1  17 -13     1104.54     1170.42    217.27 o 
   3  17 -13     3131.97     3016.88    242.08 o 
   5  17 -13      649.06      641.72    166.24 o 
   7  17 -13      375.42      357.14    209.91 o 
   9  17 -13     1653.20     1860.42    287.32 o 
  11  17 -13      226.19      497.02    231.73 o 
   1  19 -13      305.91      203.64    136.43 o 
   3  19 -13      654.68      445.03    146.49 o 
   5  19 -13      631.39     1015.75    176.43 o 
   7  19 -13      570.95      859.40    257.00 o 
   9  19 -13     2365.60     2292.02    297.75 o 
  11  19 -13      718.13      726.13    233.27 o 
   1  21 -13      290.80      254.63    179.45 o 
   3  21 -13      614.05      512.54    169.64 o 
   5  21 -13     1811.78     1580.07    231.11 o 
   7  21 -13      904.37     1217.47    197.75 o 
   9  21 -13      628.87      607.06    170.61 o 
  11  21 -13     1376.78       65.24    612.52 o 
   1  23 -13     1680.11     1338.72    218.80 o 
   3  23 -13      135.45      439.50    154.20 o 
   5  23 -13     1600.29     1328.30    220.27 o 
   7  23 -13      684.20     1005.14    191.39 o 
   9  23 -13     3553.93     3354.89    268.07 o 
   1  25 -13     2270.91     2693.96    319.05 o 
   3  25 -13      313.43      391.24    151.59 o 
   5  25 -13     4449.44     4561.14    334.47 o 
   7  25 -13      203.73      486.34    160.12 o 
   9  25 -13      188.43      680.10    249.57 o 
   1  27 -13     4260.29     4261.75    316.60 o 
   3  27 -13     1922.37     1821.22    354.16 o 
   5  27 -13      728.33      981.08    236.75 o 
   7  27 -13      383.33      990.91    196.16 o 
   9  27 -13      161.80     -194.04    225.59 o 
   1  29 -13     3415.30     2865.36    396.85 o 
   3  29 -13      112.49      253.31    189.88 o 
   5  29 -13      977.34     1005.23    401.08 o 
   7  29 -13      817.62     1085.71    320.01 o 
   9  29 -13      789.78     1116.85    287.49 o 
   1  31 -13      790.17      628.31    186.98 o 
   3  31 -13      310.71      342.69    167.17 o 
   5  31 -13     1937.81     2002.64    262.07 o 
   7  31 -13      327.43      357.97    200.87 o 
   1  33 -13       47.53      203.29    175.42 o 
   3  33 -13     1256.12     1573.02    218.12 o 
   5  33 -13      315.14      569.44    185.13 o 
   7  33 -13     1356.77     1632.04    757.28 o 
   1  35 -13      151.02      310.11    161.48 o 
   3  35 -13      494.97      900.95    244.41 o 
   5  35 -13     2127.51     2417.78    538.40 o 
   1  37 -13      371.65      388.07    233.97 o 
   3  37 -13      963.01     1139.61    270.57 o 
   5  37 -13     1375.21     1234.20    394.30 o 
   1  39 -13     1793.90     1264.94    259.57 o 
   3  39 -13      841.49     1078.58    243.34 o 
   1  41 -13     2404.31     1992.98    312.08 o 
   0   0 -12     3043.25     3518.56    515.19 o 
   4   0 -12    15929.34    17551.18    981.37 o 
   8   0 -12     2857.04     3112.68    579.73 o 
  12   0 -12      623.76      812.95    309.45 o 
   2   2 -12      285.28      260.09    152.50 o 
   4   2 -12      474.60     1194.10    496.76 o 
   6   2 -12     1454.26     1265.55    310.98 o 
   8   2 -12      158.91      198.10    257.46 o 
  10   2 -12     5890.36     6312.82    414.53 o 
  12   2 -12      131.08       -8.48    175.74 o 
  14   2 -12      260.79      510.21    230.49 o 
   0   4 -12     5276.35     6738.10    454.05 o 
   2   4 -12     8398.75     9908.62    468.31 o 
   4   4 -12     1835.52     1612.83    318.03 o 
   6   4 -12     2090.29     2338.34    304.23 o 
   8   4 -12      914.34     1130.77    249.24 o 
  10   4 -12     1807.76     2030.20    373.05 o 
  12   4 -12      112.95       61.68    154.96 o 
  14   4 -12      621.70      961.78    262.81 o 
   2   6 -12     4040.20     4309.01    266.21 o 
   4   6 -12     4024.61     4673.05    429.81 o 
   6   6 -12     5244.18     6048.12    313.64 o 
   8   6 -12       34.50       49.13    155.23 o 
  10   6 -12     1683.60     1976.00    263.54 o 
  12   6 -12        8.40      360.80    225.34 o 
  14   6 -12     3944.39     3857.83    534.03 o 
   0   8 -12     9959.52     9457.57    494.21 o 
   2   8 -12      552.30      690.56    188.70 o 
   4   8 -12     2787.21     2819.07    297.32 o 
   6   8 -12     1926.31     2092.43    232.22 o 
   8   8 -12      843.11     1124.46    197.79 o 
  10   8 -12       44.30      252.81    222.31 o 
  12   8 -12     1969.76     2364.56    256.73 o 
  14   8 -12      471.73      735.41    244.19 o 
   2  10 -12     1479.06     1648.75    196.26 o 
   4  10 -12      160.40       88.64    181.60 o 
   6  10 -12      153.73      264.05    156.03 o 
   8  10 -12     3147.34     3561.61    275.57 o 
  10  10 -12      939.39      840.58    185.10 o 
  12  10 -12     1394.37     2374.78    255.63 o 
  14  10 -12     2641.49     3313.57    593.47 o 
   0  12 -12     2873.84     3026.87    271.55 o 
   2  12 -12     3101.12     3200.67    209.75 o 
   4  12 -12     4646.83     4592.88    347.31 o 
   6  12 -12     1469.00     2075.03    452.05 o 
   8  12 -12      804.40     1450.19    208.72 o 
  10  12 -12      404.80      500.03    171.68 o 
  12  12 -12      923.96     1296.27    241.99 o 
  14  12 -12      189.78      228.85    222.53 o 
   2  14 -12     1162.21     1022.86    233.47 o 
   4  14 -12     3313.45     3452.27    302.54 o 
   6  14 -12     1496.30     1832.22    243.13 o 
   8  14 -12     1110.35     1094.33    234.04 o 
  10  14 -12     5616.30     6471.59    540.02 o 
  12  14 -12     1238.41     1488.70    193.17 o 
   0  16 -12      942.43      718.72    189.25 o 
   2  16 -12      558.28      662.28    159.60 o 
   4  16 -12     5687.62     5393.94    292.88 o 
   6  16 -12     3143.13     3382.35    327.32 o 
   8  16 -12     3690.23     4157.30    383.69 o 
  10  16 -12      771.83      674.81    187.63 o 
  12  16 -12     2310.47     2448.33    218.84 o 
   2  18 -12      291.33      126.17    132.77 o 
   4  18 -12     6768.58     7175.56    528.37 o 
   6  18 -12     3345.55     3476.00    257.52 o 
   8  18 -12     1251.30     1806.50    236.00 o 
  10  18 -12     2114.49     2159.96    356.83 o 
  12  18 -12      468.06      522.46    237.73 o 
   0  20 -12     4642.42     4197.88    367.49 o 
   2  20 -12     4279.71     4707.81    332.67 o 
   4  20 -12      329.00      430.68    145.60 o 
   6  20 -12      133.17      215.13    159.45 o 
   8  20 -12      296.90      466.61    147.52 o 
  10  20 -12      209.51       48.36    136.11 o 
  12  20 -12      811.78     1362.80    259.42 o 
   2  22 -12      894.56      823.11    163.55 o 
   4  22 -12     1970.79     2026.76    207.54 o 
   6  22 -12     1666.74     2559.50    403.03 o 
   8  22 -12     1062.91      936.78    164.74 o 
  10  22 -12      213.12      313.38    152.28 o 
  12  22 -12     1786.89     2026.24    246.75 o 
   0  24 -12     4202.16     3737.16    355.99 o 
   2  24 -12     1951.79     1623.96    198.72 o 
   4  24 -12      134.85       11.29    125.64 o 
   6  24 -12      267.99      438.55    168.00 o 
   8  24 -12      870.57     1183.00    179.80 o 
  10  24 -12       99.52      711.72    166.04 o 
  12  24 -12     2190.00     2648.14    451.32 o 
   2  26 -12     2495.32     2301.22    225.36 o 
   4  26 -12      144.18      168.83    135.90 o 
   6  26 -12     1909.03     1768.12    239.97 o 
   8  26 -12     4317.35     4423.34    272.07 o 
  10  26 -12      406.77      298.91    157.63 o 
  12  26 -12     1354.47     1271.25    351.43 o 
   0  28 -12      182.32      256.74    184.20 o 
   2  28 -12      548.37      494.05    153.90 o 
   4  28 -12      846.72      757.53    156.65 o 
   6  28 -12     5911.88     6641.28    378.59 o 
   8  28 -12      457.53      895.74    175.02 o 
  10  28 -12      224.17      462.94    156.54 o 
   2  30 -12     1975.71     2089.93    288.59 o 
   4  30 -12      677.74      771.70    153.13 o 
   6  30 -12       23.82      185.57    151.73 o 
   8  30 -12     2776.85     3119.87    309.77 o 
  10  30 -12      284.05      355.28    159.82 o 
   0  32 -12     2091.97     1996.26    297.44 o 
   2  32 -12     4278.00     3427.70    285.24 o 
   4  32 -12      762.26      831.72    180.46 o 
   6  32 -12     1316.32     1421.72    322.29 o 
   8  32 -12      743.88      959.28    185.37 o 
  10  32 -12       68.90      605.86    313.48 o 
   2  34 -12      737.94      760.63    188.52 o 
   4  34 -12     1422.99     1580.55    192.05 o 
   6  34 -12      284.61      423.33    177.95 o 
   8  34 -12     1115.88     1371.65    322.03 o 
  10  34 -12     1251.24     1800.76    288.62 o 
   0  36 -12      450.01      421.04    257.42 o 
   2  36 -12      988.11      745.20    188.81 o 
   4  36 -12      143.49      386.22    137.50 o 
   6  36 -12     1082.77     1233.26    223.08 o 
   8  36 -12       80.60      668.52    205.95 o 
   2  38 -12     2948.80     2389.13    256.86 o 
   4  38 -12     1334.12     1282.67    178.54 o 
   6  38 -12        8.61      259.39    159.20 o 
   8  38 -12      345.00      422.47    370.95 o 
   0  40 -12     2420.45     2237.45    436.56 o 
   2  40 -12     1157.09     1292.74    259.73 o 
   4  40 -12       40.70      265.74    142.43 o 
   6  40 -12     1094.06     1336.98    236.70 o 
   2  42 -12      929.70      798.92    179.65 o 
   4  42 -12      214.76      401.78    195.75 o 
   6  42 -12        6.24      348.90    216.14 o 
   0  44 -12      841.58      707.73    331.12 o 
   2  44 -12     1041.42     1193.91    202.18 o 
   4  44 -12      885.13      934.73    203.54 o 
   2  46 -12     1126.05     1058.23    202.17 o 
   1   1 -11     1696.65     2338.84    204.70 o 
   3   1 -11     6657.22     7152.91    350.98 o 
   5   1 -11     3251.58     3359.50    504.60 o 
   7   1 -11      994.85      991.49    232.33 o 
   9   1 -11        7.23      126.91    348.05 o 
  11   1 -11      987.24      943.42    213.10 o 
  13   1 -11      311.64      350.16    186.08 o 
  15   1 -11      245.82      215.57    160.05 o 
   1   3 -11     3783.15     4108.74    289.13 o 
   3   3 -11      623.73      731.23    219.93 o 
   5   3 -11      260.66      417.26    168.74 o 
   7   3 -11      532.06      535.81    264.27 o 
   9   3 -11      836.06     1011.07    221.76 o 
  11   3 -11     3919.97     3866.86    310.52 o 
  13   3 -11     1608.85     1806.03    223.72 o 
  15   3 -11     1990.35     2533.94    338.46 o 
   1   5 -11      985.39      783.73    229.97 o 
   3   5 -11     2453.27     2597.78    203.81 o 
   5   5 -11     1063.45      781.98    250.30 o 
   7   5 -11     1189.50      896.27    255.61 o 
   9   5 -11      885.78     1003.91    202.08 o 
  11   5 -11      747.48      785.97    217.99 o 
  13   5 -11     6041.32     6110.57    296.08 o 
  15   5 -11       25.20      331.05    159.95 o 
   1   7 -11      417.11      447.91    211.27 o 
   3   7 -11      990.92     1298.91    198.31 o 
   5   7 -11     1153.65     1008.34    417.29 o 
   7   7 -11     4385.71     5262.90    324.45 o 
   9   7 -11     1425.37      934.03    295.23 o 
  11   7 -11      647.86      877.96    187.97 o 
  13   7 -11     1589.52     1719.31    206.85 o 
  15   7 -11      688.35     1131.61    229.20 o 
   1   9 -11     1087.26     1189.17    186.87 o 
   3   9 -11     2447.76     2771.40    345.58 o 
   5   9 -11     1415.75     1355.94    190.74 o 
   7   9 -11     3731.15     4427.42    305.78 o 
   9   9 -11      259.47      671.89    187.28 o 
  11   9 -11     1111.81     1470.92    313.72 o 
  13   9 -11      349.35      511.33    163.72 o 
  15   9 -11      276.99      616.96    187.40 o 
   1  11 -11      420.23      727.20    134.16 o 
   3  11 -11     6139.50     6401.74    466.88 o 
   5  11 -11     1600.10     1492.51    192.79 o 
   7  11 -11     3409.41     3796.97    266.81 o 
   9  11 -11      223.75      283.40    151.01 o 
  11  11 -11      115.06      322.22    157.01 o 
  13  11 -11     2521.47     3114.78    341.68 o 
  15  11 -11      730.45      777.27    193.85 o 
   1  13 -11    11765.68    11658.72    389.89 o 
   3  13 -11      548.98      742.82    176.28 o 
   5  13 -11     1022.46     1234.75    207.35 o 
   7  13 -11      873.94      851.19    183.41 o 
   9  13 -11     1915.45     2123.17    229.82 o 
  11  13 -11     1844.51     2473.84    265.20 o 
  13  13 -11     1861.49     1967.67    258.13 o 
  15  13 -11      898.89     1232.15    288.48 o 
   1  15 -11     4410.96     4850.51    211.32 o 
   3  15 -11     4021.78     4304.75    322.69 o 
   5  15 -11     2074.97     2627.48    259.12 o 
   7  15 -11     4559.53     4889.63    291.02 o 
   9  15 -11     1370.31     1933.85    222.26 o 
  11  15 -11      498.11      469.28    165.25 o 
  13  15 -11      840.92     1152.96    208.78 o 
  15  15 -11      117.26      852.88    371.66 o 
   1  17 -11     1046.21     1181.11    133.01 o 
   3  17 -11     1976.64     1946.52    193.28 o 
   5  17 -11    13412.06    13765.93    439.07 o 
   7  17 -11     1866.49     2077.02    220.47 o 
   9  17 -11     1048.58     1530.13    182.92 o 
  11  17 -11      492.86      450.29    147.13 o 
  13  17 -11      457.60      601.38    214.55 o 
  15  17 -11     1524.04     1963.54    284.35 o 
   1  19 -11      765.30      957.08    142.21 o 
   3  19 -11     1788.19     1597.58    217.69 o 
   5  19 -11      575.77      759.41    144.24 o 
   7  19 -11     1800.67     1979.11    217.27 o 
   9  19 -11     2258.28     2418.76    303.82 o 
  11  19 -11      789.65      764.50    161.06 o 
  13  19 -11      536.58      842.04    170.84 o 
   1  21 -11      349.99      292.53    125.57 o 
   3  21 -11     1067.32     1083.35    169.89 o 
   5  21 -11     1758.85     2050.55    224.51 o 
   7  21 -11     3700.08     4003.36    298.53 o 
   9  21 -11     1747.98     1558.22    189.04 o 
  11  21 -11     1516.09     1568.63    190.40 o 
  13  21 -11     1220.00     1262.04    183.28 o 
   1  23 -11      221.05      441.88    144.15 o 
   3  23 -11      339.66      109.53    145.77 o 
   5  23 -11     2371.88     2608.93    375.32 o 
   7  23 -11       51.40       28.54    139.30 o 
   9  23 -11     1894.39     2420.76    226.05 o 
  11  23 -11      704.43      926.62    172.59 o 
  13  23 -11      101.22      324.81    166.57 o 
   1  25 -11     5924.40     5915.35    407.29 o 
   3  25 -11     2259.68     2290.98    210.72 o 
   5  25 -11     2457.45     2391.64    229.89 o 
   7  25 -11     1968.38     1808.95    217.96 o 
   9  25 -11     1802.96     2172.23    310.02 o 
  11  25 -11      150.24       89.09    134.91 o 
  13  25 -11      713.13      935.16    195.97 o 
   1  27 -11     4592.76     4708.64    235.41 o 
   3  27 -11     1076.64      989.87    247.21 o 
   5  27 -11     3677.49     3510.86    391.32 o 
   7  27 -11     2768.51     3025.75    360.19 o 
   9  27 -11      250.42      495.25    149.84 o 
  11  27 -11      187.79      691.22    153.39 o 
  13  27 -11      512.91      873.02    279.40 o 
   1  29 -11     2626.37     2178.27    183.01 o 
   3  29 -11      129.42       81.95    121.84 o 
   5  29 -11     3087.30     3127.86    224.56 o 
   7  29 -11     2317.12     2082.11    231.48 o 
   9  29 -11      805.42      888.24    191.03 o 
  11  29 -11     1277.82     1476.00    186.73 o 
  13  29 -11      724.47      895.60    374.66 o 
   1  31 -11      282.15      353.87    158.34 o 
   3  31 -11     1038.65      706.33    159.23 o 
   5  31 -11     1361.61     1491.40    212.54 o 
   7  31 -11      540.81      662.66    197.16 o 
   9  31 -11     4508.77     4788.72    350.20 o 
  11  31 -11      334.02      540.79    153.20 o 
   1  33 -11      447.21      426.74    153.34 o 
   3  33 -11      594.99      368.84    146.52 o 
   5  33 -11     3421.57     3547.78    518.36 o 
   7  33 -11      162.64       82.63    145.01 o 
   9  33 -11      222.90      444.32    217.26 o 
  11  33 -11     1256.48     1291.21    294.23 o 
   1  35 -11      308.75      399.54    150.41 o 
   3  35 -11     1226.83     1179.33    176.38 o 
   5  35 -11      822.40     1008.36    177.50 o 
   7  35 -11     3516.45     3674.37    402.14 o 
   9  35 -11     2258.68     2685.84    264.83 o 
  11  35 -11     1144.85     1230.93    219.11 o 
   1  37 -11     2355.54     2064.42    337.48 o 
   3  37 -11     1685.88     1693.53    188.25 o 
   5  37 -11      635.24      978.22    166.04 o 
   7  37 -11       70.50      436.16    162.27 o 
   9  37 -11     2218.75     2699.32    381.45 o 
  11  37 -11     3538.61     3156.11    270.20 o 
   1  39 -11      230.87      329.09    150.09 o 
   3  39 -11     1912.83     1951.83    192.92 o 
   5  39 -11     1099.93     1340.05    177.52 o 
   7  39 -11      198.41      501.18    161.82 o 
   9  39 -11      488.77      871.25    198.50 o 
   1  41 -11      688.57      626.32    172.59 o 
   3  41 -11     4310.92     3239.25    353.49 o 
   5  41 -11      174.53      225.77    131.59 o 
   7  41 -11      817.75     1302.50    219.80 o 
   9  41 -11      158.78      529.78    210.48 o 
   1  43 -11     2244.24     1586.64    216.15 o 
   3  43 -11      994.21     1145.16    279.53 o 
   5  43 -11       29.36      309.35    134.24 o 
   7  43 -11      213.10      795.47    196.76 o 
   9  43 -11      509.15      794.30    229.90 o 
   1  45 -11      338.36      418.56    229.48 o 
   3  45 -11      147.11      243.17    141.40 o 
   5  45 -11      610.01      634.56    176.26 o 
   7  45 -11     3042.33     3504.08    379.79 o 
   1  47 -11     1659.40     1112.36    528.74 o 
   3  47 -11      369.39      375.61    170.09 o 
   5  47 -11      656.74      866.71    174.45 o 
   7  47 -11     2599.81     3598.18    515.17 o 
   1  49 -11     1419.10     1115.23    222.54 o 
   3  49 -11      115.11      387.09    162.16 o 
   5  49 -11      333.94      466.68    171.88 o 
   1  51 -11      589.14      549.30    213.62 o 
   3  51 -11     1540.88     1315.28    223.26 o 
   2   0 -10     1190.80     1616.11    368.85 o 
   6   0 -10      371.97      710.17    222.51 o 
  10   0 -10    11594.15    13070.77    646.82 o 
  14   0 -10     2130.77     2265.35    354.82 o 
   0   2 -10     2650.88     2420.82    390.72 o 
   2   2 -10      714.85      816.50    178.50 o 
   4   2 -10     2544.27     2962.11    349.67 o 
   6   2 -10     1258.82     1351.33    193.81 o 
   8   2 -10     2083.38     2196.87    397.88 o 
  10   2 -10     1452.94     1896.75    244.38 o 
  12   2 -10     3524.07     3292.50    253.63 o 
  14   2 -10      298.13      264.65    157.46 o 
  16   2 -10     1355.22     2196.55    305.00 o 
   2   4 -10     4224.64     4168.25    333.79 o 
   4   4 -10     4385.07     3817.06    329.93 o 
   6   4 -10     2676.20     2613.98    269.52 o 
   8   4 -10     7145.53     8139.31    408.17 o 
  10   4 -10     5056.01     4861.00    291.16 o 
  12   4 -10      346.81      611.94    180.78 o 
  14   4 -10     1573.25     1986.90    205.05 o 
  16   4 -10     5497.36     5437.59    401.93 o 
   0   6 -10    26851.17    26767.92   1006.41 o 
   2   6 -10     2024.60     2249.90    275.16 o 
   4   6 -10     2982.84     3015.75    230.46 o 
   6   6 -10     3538.91     4600.06    330.20 o 
   8   6 -10     1136.29     1248.77    206.38 o 
  10   6 -10      416.47      568.06    181.96 o 
  12   6 -10     1347.60     1212.34    190.59 o 
  14   6 -10     1515.50     1754.10    281.29 o 
  16   6 -10      593.02      974.63    209.77 o 
   2   8 -10     8005.06     7948.84    318.52 o 
   4   8 -10      741.55      440.12    173.23 o 
   6   8 -10     3907.22     4197.57    272.09 o 
   8   8 -10     5947.11     5791.35    318.94 o 
  10   8 -10     3456.81     3036.84    280.34 o 
  12   8 -10      802.44      754.55    170.37 o 
  14   8 -10     5150.03     5681.32    267.86 o 
  16   8 -10     1455.22     1611.69    244.53 o 
   0  10 -10    19676.73    21165.65    888.98 o 
   2  10 -10     3273.18     3210.88    234.38 o 
   4  10 -10     1669.05     1717.75    177.16 o 
   6  10 -10     6718.51     7224.96    291.85 o 
   8  10 -10     2421.52     2629.77    223.94 o 
  10  10 -10      172.30      232.94    176.99 o 
  12  10 -10     3966.86     4318.07    271.33 o 
  14  10 -10      600.79      873.69    170.41 o 
  16  10 -10      617.16     1476.54    376.39 o 
   2  12 -10      376.19      194.74    110.60 o 
   4  12 -10     3416.65     3568.30    226.09 o 
   6  12 -10     1225.89     1434.45    181.14 o 
   8  12 -10     2750.81     2917.16    233.70 o 
  10  12 -10     3215.26     3127.53    236.00 o 
  12  12 -10     1264.49     1150.04    191.85 o 
  14  12 -10     1286.50     1593.24    198.75 o 
  16  12 -10     2008.16     2748.58    321.76 o 
   0  14 -10     1672.71     2036.18    209.36 o 
   2  14 -10     1561.43     1255.32    142.19 o 
   4  14 -10     4762.05     4843.17    250.21 o 
   6  14 -10     6778.31     7002.01    335.66 o 
   8  14 -10     2831.56     2744.99    234.73 o 
  10  14 -10        1.91       63.13    160.38 o 
  12  14 -10      768.91      769.14    175.13 o 
  14  14 -10      908.43     1211.71    195.80 o 
  16  14 -10       37.24      832.41    308.82 o 
   2  16 -10     3295.39     3029.12    165.98 o 
   4  16 -10     1526.80     1718.25    158.99 o 
   6  16 -10     2164.88     2231.54    237.59 o 
   8  16 -10     2747.45     2632.23    263.75 o 
  10  16 -10    11098.53    10665.90    357.82 o 
  12  16 -10      961.49      860.38    180.55 o 
  14  16 -10      130.84      469.72    143.13 o 
  16  16 -10     1499.32     2176.28    281.62 o 
   0  18 -10     3726.45     3736.00    297.84 o 
   2  18 -10     4216.46     4950.83    244.94 o 
   4  18 -10     3661.97     3511.53    371.08 o 
   6  18 -10     1743.79     2448.76    278.38 o 
   8  18 -10     1635.47     2149.91    192.56 o 
  10  18 -10      715.65     1173.24    191.94 o 
  12  18 -10     1717.13     1568.54    189.08 o 
  14  18 -10      254.74      561.55    166.28 o 
  16  18 -10       30.09      706.14    229.04 o 
   2  20 -10      666.45      547.86    121.36 o 
   4  20 -10     5600.36     5357.44    239.71 o 
   6  20 -10     1840.05     1574.90    245.43 o 
   8  20 -10     5803.00     5824.88    301.63 o 
  10  20 -10      255.45      197.94    130.37 o 
  12  20 -10      683.14      516.14    205.30 o 
  14  20 -10      930.06     1189.16    221.06 o 
  16  20 -10     1297.79     2021.89    430.12 o 
   0  22 -10     2836.96     2732.44    471.16 o 
   2  22 -10     5692.43     6277.36    236.71 o 
   4  22 -10     1487.93     1410.30    156.79 o 
   6  22 -10     3181.88     3202.36    203.90 o 
   8  22 -10       44.58        7.22    135.57 o 
  10  22 -10      229.07       40.53    127.10 o 
  12  22 -10      960.93     1107.48    165.51 o 
  14  22 -10      175.88      475.96    158.79 o 
   2  24 -10     6472.40     6747.38    246.23 o 
   4  24 -10      264.02      474.64    126.97 o 
   6  24 -10      251.48      317.91    117.66 o 
   8  24 -10      467.58      593.24    170.86 o 
  10  24 -10      347.37      357.40    137.46 o 
  12  24 -10     1824.07     2118.03    204.29 o 
  14  24 -10     1219.95     1494.32    234.48 o 
   0  26 -10     2692.29     2931.62    244.26 o 
   2  26 -10     1802.94     1506.59    190.61 o 
   4  26 -10       58.03       73.57    107.27 o 
   6  26 -10     3885.52     3444.08    234.11 o 
   8  26 -10     3039.34     3308.62    254.87 o 
  10  26 -10      110.34      428.47    142.96 o 
  12  26 -10     1518.80     1489.57    186.26 o 
  14  26 -10      783.31     1022.25    223.83 o 
   2  28 -10     2040.74     1888.60    190.10 o 
   4  28 -10      297.48      446.74    131.03 o 
   6  28 -10     1508.68     1297.26    160.51 o 
   8  28 -10     8010.98     8647.53    353.81 o 
  10  28 -10     1476.14     1565.34    192.03 o 
  12  28 -10     1542.02     1342.25    180.68 o 
  14  28 -10       78.84     1070.61    426.48 o 
   0  30 -10       82.10      367.16    264.65 o 
   2  30 -10     3421.99     2957.90    236.11 o 
   4  30 -10      683.41      392.24    124.60 o 
   6  30 -10     3632.72     3793.35    225.23 o 
   8  30 -10     1740.65     1906.08    225.06 o 
  10  30 -10      399.24      253.92    169.89 o 
  12  30 -10     2327.16     2350.56    220.96 o 
  14  30 -10      793.16     1833.20    489.33 o 
   2  32 -10     1673.65     1824.91    190.76 o 
   4  32 -10     1904.00     1913.77    187.11 o 
   6  32 -10      189.77      449.44    205.59 o 
   8  32 -10     1643.66     1821.30    220.37 o 
  10  32 -10      351.27      452.91    160.02 o 
  12  32 -10     2688.47     2856.82    248.95 o 
  14  32 -10       49.77      655.37    248.95 o 
   0  34 -10     7065.28     6767.76    466.71 o 
   2  34 -10    10533.38    12097.26    448.14 o 
   4  34 -10      955.42      755.17    145.06 o 
   6  34 -10      593.96      522.50    174.41 o 
   8  34 -10      935.26     1290.34    222.01 o 
  10  34 -10      442.68      541.44    167.43 o 
  12  34 -10      183.00      447.28    177.59 o 
   2  36 -10      980.49     1256.87    173.66 o 
   4  36 -10     2361.28     2157.63    195.06 o 
   6  36 -10        9.08      280.54    121.86 o 
   8  36 -10     3765.29     4059.40    291.71 o 
  10  36 -10      741.67      992.76    272.29 o 
  12  36 -10      307.01      560.57    169.92 o 
   0  38 -10     2454.40     2557.80    300.89 o 
   2  38 -10     2188.84     1896.84    241.67 o 
   4  38 -10     1063.25     1023.81    160.31 o 
   6  38 -10      348.07      409.34    144.90 o 
   8  38 -10     4268.37     3775.65    287.95 o 
  10  38 -10     3583.62     3487.58    277.66 o 
  12  38 -10     2437.52     2542.34    363.73 o 
   2  40 -10      548.24      597.77    171.12 o 
   4  40 -10      339.44      287.50    141.77 o 
   6  40 -10      847.76      998.31    173.26 o 
   8  40 -10     1934.25     2131.24    235.63 o 
  10  40 -10      884.36     1416.39    216.67 o 
  12  40 -10      797.36     1268.42    278.16 o 
   0  42 -10     4761.15     3555.58    469.71 o 
   2  42 -10     2098.20     2011.82    227.68 o 
   4  42 -10        4.72      285.30    123.13 o 
   6  42 -10     2072.90     2180.69    194.68 o 
   8  42 -10      165.70      424.54    157.21 o 
  10  42 -10     1343.80     1659.39    234.79 o 
   2  44 -10      146.03      251.26    134.76 o 
   4  44 -10      730.93      613.11    164.78 o 
   6  44 -10      104.63      339.24    123.71 o 
   8  44 -10      648.86     1012.31    218.46 o 
  10  44 -10     1270.01     1114.71    240.96 o 
   0  46 -10     3377.15     2407.88    313.27 o 
   2  46 -10      148.06      192.48    135.54 o 
   4  46 -10     1583.99     1646.92    186.10 o 
   6  46 -10      479.04      724.96    173.29 o 
   8  46 -10     1528.01     1704.45    241.28 o 
  10  46 -10      732.15      167.41    496.97 o 
   2  48 -10     2059.20     1954.79    228.30 o 
   4  48 -10      616.85      627.19    143.67 o 
   6  48 -10      356.86      603.36    153.70 o 
   8  48 -10        2.63      621.70    185.60 o 
   0  50 -10      956.10      849.49    322.66 o 
   2  50 -10      933.34      973.97    190.74 o 
   4  50 -10      515.25      591.79    167.77 o 
   6  50 -10      871.81     1045.96    183.83 o 
   8  50 -10      658.55      827.75    281.53 o 
   2  52 -10      493.81      644.56    172.51 o 
   4  52 -10      245.82      490.28    173.19 o 
   6  52 -10       14.33      184.33    153.04 o 
   0  54 -10      908.28      953.14    301.14 o 
   2  54 -10     1038.03     1212.93    211.43 o 
   4  54 -10     2557.35     2544.34    273.73 o 
   2  56 -10       45.06      453.17    178.40 o 
   1   1  -9      840.88     1714.49    331.12 o 
   3   1  -9     7775.45     7593.50    282.59 o 
   5   1  -9      751.75      760.26    152.86 o 
   7   1  -9     6410.87     6849.23    305.78 o 
   9   1  -9      818.02      941.95    159.71 o 
  11   1  -9     3995.67     4215.93    233.50 o 
  13   1  -9     1300.21     1813.38    254.10 o 
  15   1  -9      277.19      521.46    157.28 o 
  17   1  -9     1386.55     2044.46    325.78 o 
   1   3  -9       63.29      205.96    159.76 o 
   3   3  -9     9920.74     9501.00    438.67 o 
   5   3  -9     1317.51     1358.90    172.65 o 
   7   3  -9     2742.75     2960.52    278.31 o 
   9   3  -9      273.52      420.10    133.97 o 
  11   3  -9     1536.26     1840.82    195.11 o 
  13   3  -9     5202.77     5097.76    247.47 o 
  15   3  -9     1364.93     1568.68    189.28 o 
  17   3  -9     2318.56     3049.55    445.66 o 
   1   5  -9    14561.34    13752.39    907.67 o 
   3   5  -9       37.54      -22.89    124.07 o 
   5   5  -9     3046.02     2971.84    223.89 o 
   7   5  -9      188.43      338.48    158.42 o 
   9   5  -9     1076.25     1455.83    269.36 o 
  11   5  -9    10668.48    10146.88    361.49 o 
  13   5  -9       81.60      408.79    149.39 o 
  15   5  -9       99.93      231.02    138.13 o 
  17   5  -9     1262.59     1506.12    364.29 o 
   1   7  -9      592.83      388.93    183.40 o 
   3   7  -9    10131.34     9648.79    286.20 o 
   5   7  -9     3373.18     3446.17    206.66 o 
   7   7  -9     9057.00     8179.90    386.54 o 
   9   7  -9     3169.86     3230.64    376.03 o 
  11   7  -9     1011.25      975.12    188.89 o 
  13   7  -9     3797.88     4011.64    362.63 o 
  15   7  -9       36.17      254.11    162.83 o 
  17   7  -9     1706.48     2280.07    316.40 o 
   1   9  -9      443.21      204.93    167.59 o 
   3   9  -9     8113.75     8186.35    269.31 o 
   5   9  -9     1269.12     1685.52    190.20 o 
   7   9  -9    12559.28    12341.31    483.63 o 
   9   9  -9      126.16       23.89    136.33 o 
  11   9  -9      289.25      249.26    137.22 o 
  13   9  -9     1800.92     1827.08    201.60 o 
  15   9  -9      992.79      925.73    176.44 o 
  17   9  -9     1457.30     2444.91    553.45 o 
   1  11  -9     6086.06     6373.97    281.65 o 
   3  11  -9     2454.30     2592.14    159.54 o 
   5  11  -9     5192.71     5005.56    221.35 o 
   7  11  -9      132.15      196.42    121.30 o 
   9  11  -9     1700.71     1534.23    212.93 o 
  11  11  -9     5906.31     5839.82    280.27 o 
  13  11  -9      101.46      463.11    150.38 o 
  15  11  -9      467.92      681.82    182.88 o 
  17  11  -9     1263.43     2378.05    304.14 o 
   1  13  -9     2587.00     2848.46    226.56 o 
   3  13  -9     5294.09     5475.23    237.13 o 
   5  13  -9     2209.42     2480.90    175.89 o 
   7  13  -9    16766.08    16576.72    467.47 o 
   9  13  -9      329.01      320.44    140.06 o 
  11  13  -9     1347.12     1535.05    190.20 o 
  13  13  -9     8088.22     7737.77    316.71 o 
  15  13  -9     2158.08     2472.17    259.75 o 
  17  13  -9     1561.54     2044.67    319.34 o 
   1  15  -9     2578.15     2798.89    152.85 o 
   3  15  -9     2027.17     2375.16    163.32 o 
   5  15  -9     5238.61     4871.84    225.85 o 
   7  15  -9     1198.03     1418.87    201.84 o 
   9  15  -9      563.13      539.44    204.68 o 
  11  15  -9     1182.77     1223.23    186.25 o 
  13  15  -9      481.90      499.27    161.18 o 
  15  15  -9     2290.48     2816.89    279.22 o 
  17  15  -9      677.28     1315.82    253.72 o 
   1  17  -9     2953.63     3212.23    159.47 o 
   3  17  -9     1199.36     1156.51    135.40 o 
   5  17  -9      386.14      476.03    113.09 o 
   7  17  -9    11169.93    11626.75    400.89 o 
   9  17  -9     6351.57     6205.42    286.96 o 
  11  17  -9     6190.10     6199.94    291.48 o 
  13  17  -9      233.46      124.34    130.35 o 
  15  17  -9     3826.50     4050.74    353.48 o 
  17  17  -9     2896.82     3502.41    345.46 o 
   1  19  -9     2103.50     2051.58    138.31 o 
   3  19  -9     8329.06     7711.68    251.76 o 
   5  19  -9     7156.23     7469.31    325.13 o 
   7  19  -9     4117.42     3891.69    371.47 o 
   9  19  -9     1375.83     1294.14    165.94 o 
  11  19  -9      528.88      775.28    152.30 o 
  13  19  -9      736.17     1042.14    158.80 o 
  15  19  -9      813.40      953.60    311.77 o 
  17  19  -9      642.17     1460.39    374.39 o 
   1  21  -9     5089.19     5331.52    194.72 o 
   3  21  -9     1529.57     1466.23    148.04 o 
   5  21  -9     5127.29     5464.11    210.97 o 
   7  21  -9     2932.77     3132.20    221.17 o 
   9  21  -9      871.37      868.23    201.59 o 
  11  21  -9     2409.00     2882.08    249.28 o 
  13  21  -9     1369.84     1223.44    185.60 o 
  15  21  -9     1701.94     2491.02    293.60 o 
  17  21  -9     2157.25     2078.55    589.60 o 
   1  23  -9     3895.07     3986.21    177.83 o 
   3  23  -9     4964.04     5153.31    226.42 o 
   5  23  -9     1797.76     2017.68    156.30 o 
   7  23  -9      612.07      589.27    150.82 o 
   9  23  -9     7160.43     7574.61    315.61 o 
  11  23  -9      598.63      662.16    147.35 o 
  13  23  -9      630.79      851.15    175.61 o 
  15  23  -9      923.09     1280.93    214.65 o 
   1  25  -9     4590.82     4736.71    228.04 o 
   3  25  -9      266.94      454.68    113.43 o 
   5  25  -9    13739.98    14753.98    336.82 o 
   7  25  -9      593.38      761.34    169.26 o 
   9  25  -9      230.41      248.65    140.26 o 
  11  25  -9      202.87      317.91    134.01 o 
  13  25  -9     4820.92     5251.93    293.80 o 
  15  25  -9     2870.91     3165.80    304.34 o 
   1  27  -9     2756.80     2257.45    162.44 o 
   3  27  -9     3322.31     3190.69    195.82 o 
   5  27  -9     1350.45     1300.03    143.93 o 
   7  27  -9     1644.90     1465.63    157.67 o 
   9  27  -9     2455.43     2449.81    227.47 o 
  11  27  -9      510.89      746.29    145.13 o 
  13  27  -9     1686.46     2317.17    218.34 o 
  15  27  -9     1006.84     1745.83    242.10 o 
   1  29  -9     1981.88     1620.27    153.16 o 
   3  29  -9      335.27      376.90    115.62 o 
   5  29  -9     1873.70     2096.40    298.06 o 
   7  29  -9      674.41      821.25    137.87 o 
   9  29  -9     4984.84     4752.04    286.44 o 
  11  29  -9     1311.79     1271.42    171.19 o 
  13  29  -9     2348.65     2628.07    320.78 o 
  15  29  -9      367.00     1265.27    294.56 o 
   1  31  -9       62.37      132.18    100.63 o 
   3  31  -9       80.21       29.70    104.22 o 
   5  31  -9     5821.71     5707.33    269.33 o 
   7  31  -9      126.30      182.49    115.75 o 
   9  31  -9      531.60      598.42    211.05 o 
  11  31  -9      310.87      612.64    145.60 o 
  13  31  -9      524.15      959.02    213.25 o 
  15  31  -9     3940.11     4429.38    802.81 o 
   1  33  -9     4180.96     3843.18    204.63 o 
   3  33  -9      780.55     1030.26    146.27 o 
   5  33  -9       30.40      128.09    104.99 o 
   7  33  -9     1876.44     2085.46    186.77 o 
   9  33  -9     2733.75     2887.79    380.62 o 
  11  33  -9      387.25      394.25    135.96 o 
  13  33  -9      687.11     1315.63    295.89 o 
  15  33  -9      210.08      449.59    238.03 o 
   1  35  -9     1323.36     1144.72    145.35 o 
   3  35  -9     3758.85     3494.01    217.20 o 
   5  35  -9     3490.55     3294.19    300.82 o 
   7  35  -9      172.41      238.53    119.14 o 
   9  35  -9     1640.25     1877.95    334.42 o 
  11  35  -9     1230.45     1097.17    184.80 o 
  13  35  -9      846.20     1615.09    310.43 o 
   1  37  -9      725.96      933.63    212.27 o 
   3  37  -9     3296.65     3137.27    321.42 o 
   5  37  -9     7864.27     8500.85    349.66 o 
   7  37  -9       82.03       99.18    110.13 o 
   9  37  -9     1437.73     2043.28    227.58 o 
  11  37  -9     1125.99     1430.64    227.17 o 
  13  37  -9     1404.43     1683.88    252.30 o 
   1  39  -9    10417.65    11216.91    604.08 o 
   3  39  -9     3513.46     3478.64    412.36 o 
   5  39  -9      274.84      514.41    128.65 o 
   7  39  -9      457.96      603.95    129.98 o 
   9  39  -9     3176.78     3290.57    266.44 o 
  11  39  -9       33.71      376.34    170.48 o 
  13  39  -9      182.44      613.89    236.39 o 
   1  41  -9     2031.09     2173.92    198.85 o 
   3  41  -9      966.87      733.28    135.74 o 
   5  41  -9     1101.78     1073.29    152.50 o 
   7  41  -9        4.53       93.16    116.85 o 
   9  41  -9      866.32      898.66    179.61 o 
  11  41  -9      735.49      931.51    178.98 o 
  13  41  -9      781.24     1381.76    439.76 o 
   1  43  -9       47.31      217.41    118.49 o 
   3  43  -9     3762.48     3491.68    283.23 o 
   5  43  -9       98.21      284.26    119.21 o 
   7  43  -9      952.67      873.11    147.03 o 
   9  43  -9      877.88      595.13    168.90 o 
  11  43  -9      169.12      324.77    154.41 o 
   1  45  -9     2427.45     1941.12    222.73 o 
   3  45  -9       45.22      319.07    123.40 o 
   5  45  -9       43.42      194.95    113.12 o 
   7  45  -9     2116.55     2104.84    195.39 o 
   9  45  -9     1271.77     1923.95    397.72 o 
  11  45  -9     1848.48     2130.59    339.65 o 
   1  47  -9     2157.14     1831.01    224.42 o 
   3  47  -9      748.70      798.02    154.17 o 
   5  47  -9     1316.99     1132.41    160.85 o 
   7  47  -9     2780.27     2627.16    212.23 o 
   9  47  -9      201.20      510.50    163.14 o 
  11  47  -9      628.76      870.07    281.43 o 
   1  49  -9      397.92      602.79    156.93 o 
   3  49  -9     3220.14     3011.37    255.13 o 
   5  49  -9      454.35      835.64    148.48 o 
   7  49  -9     1383.92     1358.12    172.94 o 
   9  49  -9     1324.28     1655.20    233.30 o 
   1  51  -9     2629.51     2567.88    242.94 o 
   3  51  -9      778.69      972.45    182.94 o 
   5  51  -9      692.32      698.52    143.33 o 
   7  51  -9       41.55      360.75    126.49 o 
   9  51  -9     1847.26     1791.27    337.96 o 
   1  53  -9      357.52      439.55    155.94 o 
   3  53  -9     2039.26     1477.84    208.64 o 
   5  53  -9      113.36      433.36    172.39 o 
   7  53  -9      600.39      581.20    151.65 o 
   1  55  -9      281.72      578.49    169.99 o 
   3  55  -9     1667.32     1863.81    239.31 o 
   5  55  -9     1037.69      955.47    174.71 o 
   7  55  -9      479.63      687.05    204.05 o 
   1  57  -9      327.25      611.23    165.79 o 
   3  57  -9      619.46      735.15    192.24 o 
   5  57  -9      576.36      642.02    194.86 o 
   1  59  -9      946.50      832.81    195.07 o 
   3  59  -9     1404.38     1379.06    232.72 o 
   0   0  -8     8558.13     9141.62    593.83 o 
   4   0  -8    16622.65    15832.63    606.70 o 
   8   0  -8    12852.22    13369.88    468.70 o 
  12   0  -8     6768.85     6717.62    337.85 o 
  16   0  -8      156.95      328.65    325.13 o 
   2   2  -8      573.56      769.05    131.00 o 
   4   2  -8     8373.54     8153.86    288.44 o 
   6   2  -8     5145.04     4960.17    313.63 o 
   8   2  -8     7509.42     7244.74    282.44 o 
  10   2  -8     7946.11     8381.65    287.03 o 
  12   2  -8       78.96       76.92    109.61 o 
  14   2  -8     4096.20     4001.82    221.05 o 
  16   2  -8     1605.87     2222.53    232.33 o 
  18   2  -8     2358.56     2721.50    229.83 o 
   0   4  -8    20363.84    19534.87    500.91 o 
   2   4  -8    14316.86    12367.08    353.28 o 
   4   4  -8    11866.42    12349.41    298.24 o 
   6   4  -8     8113.69     7834.14    297.49 o 
   8   4  -8     2791.93     3001.28    210.50 o 
  10   4  -8     1854.83     2036.62    167.76 o 
  12   4  -8       69.04      -53.36    124.70 o 
  14   4  -8     2358.73     2537.09    199.42 o 
  16   4  -8       39.36      857.69    289.94 o 
  18   4  -8     1394.22     1243.90    309.05 o 
   2   6  -8     7808.55     8165.00    243.22 o 
   4   6  -8     6306.25     6069.63    194.56 o 
   6   6  -8     9133.28     8355.62    309.60 o 
   8   6  -8      775.43     1044.46    154.27 o 
  10   6  -8     5187.47     5682.41    243.78 o 
  12   6  -8      114.64      276.95    133.88 o 
  14   6  -8     1841.58     2107.69    174.42 o 
  16   6  -8     2945.96     3491.50    331.19 o 
  18   6  -8      225.92      817.04    284.89 o 
   0   8  -8    20598.15    20148.95    515.84 o 
   2   8  -8      164.58      120.71    101.89 o 
   4   8  -8     8522.62     8046.04    204.61 o 
   6   8  -8     6648.52     6703.67    411.05 o 
   8   8  -8     2156.26     1978.65    202.29 o 
  10   8  -8      102.82       -6.59    125.24 o 
  12   8  -8     1306.20     1173.24    172.52 o 
  14   8  -8     1017.08     1257.17    166.79 o 
  16   8  -8     1198.50     1896.35    445.74 o 
  18   8  -8        4.81      405.79    193.97 o 
   2  10  -8     6444.39     7006.42    199.21 o 
   4  10  -8     1744.02     2037.82    175.22 o 
   6  10  -8     4234.13     4111.70    276.99 o 
   8  10  -8     6145.48     6066.39    371.03 o 
  10  10  -8     4385.01     4812.22    242.66 o 
  12  10  -8     1454.01     1309.82    178.23 o 
  14  10  -8     1182.44     1084.96    177.77 o 
  16  10  -8     1595.78     1949.90    273.71 o 
  18  10  -8      734.52      902.64    197.14 o 
   0  12  -8     1332.92     1393.80    173.56 o 
   2  12  -8     7916.62     7225.19    174.21 o 
   4  12  -8     1801.38     1644.81    136.76 o 
   6  12  -8     2522.08     2623.80    175.92 o 
   8  12  -8      175.15      162.48    119.33 o 
  10  12  -8     1700.18     2153.11    185.52 o 
  12  12  -8      895.60      625.65    158.29 o 
  14  12  -8      366.77      565.85    154.29 o 
  16  12  -8      381.04     1135.95    222.86 o 
  18  12  -8      988.04     1613.52    268.42 o 
   2  14  -8     4848.45     4924.93    182.86 o 
   4  14  -8    11899.07    11414.24    336.36 o 
   6  14  -8      241.03      116.62     90.84 o 
   8  14  -8     2880.00     3089.32    261.61 o 
  10  14  -8     6453.30     6566.57    269.62 o 
  12  14  -8     5266.29     5582.25    274.78 o 
  14  14  -8     4318.45     4113.40    298.26 o 
  16  14  -8      306.65      586.45    149.89 o 
  18  14  -8      135.91      633.79    182.77 o 
   0  16  -8     4724.39     4566.10    213.70 o 
   2  16  -8     3137.50     3402.66    216.05 o 
   4  16  -8     8792.15     8141.21    272.13 o 
   6  16  -8     2346.30     2092.47    162.68 o 
   8  16  -8     5852.48     6008.41    306.65 o 
  10  16  -8      601.02      602.35    140.39 o 
  12  16  -8     5638.21     5801.57    280.34 o 
  14  16  -8      216.52      504.79    174.54 o 
  16  16  -8      450.04      920.12    167.14 o 
  18  16  -8     2198.83     2673.39    357.98 o 
   2  18  -8      463.39      549.13     83.43 o 
   4  18  -8    13290.56    13094.56    397.49 o 
   6  18  -8     2791.20     2964.34    202.03 o 
   8  18  -8     7832.13     8205.76    342.21 o 
  10  18  -8     3040.27     2901.32    209.70 o 
  12  18  -8     2786.57     2558.41    198.43 o 
  14  18  -8      369.66      324.13    171.23 o 
  16  18  -8     1684.94     2201.65    211.98 o 
  18  18  -8      551.38     1023.57    316.70 o 
   0  20  -8     4827.76     4454.16    280.62 o 
   2  20  -8    16645.48    17129.36    259.28 o 
   4  20  -8       36.93      180.90     98.91 o 
   6  20  -8     7812.02     8044.90    240.49 o 
   8  20  -8     2234.45     2068.24    193.33 o 
  10  20  -8      771.58     1076.77    145.56 o 
  12  20  -8     2275.73     2283.72    187.87 o 
  14  20  -8     1061.35      800.95    286.53 o 
  16  20  -8      119.08      680.71    197.80 o 
  18  20  -8     3257.99     3591.79    299.41 o 
   2  22  -8     2329.87     2570.93    127.20 o 
   4  22  -8     1099.85     1044.14    125.57 o 
   6  22  -8      687.25      574.41    108.74 o 
   8  22  -8     2999.57     3243.46    302.48 o 
  10  22  -8      384.23      208.50    149.61 o 
  12  22  -8     4090.41     4485.32    234.29 o 
  14  22  -8     1828.06     1927.34    240.40 o 
  16  22  -8     3160.26     3280.63    352.04 o 
   0  24  -8     2167.06     2006.73    226.05 o 
   2  24  -8     8588.73     8710.21    230.59 o 
   4  24  -8      361.59      355.32    104.91 o 
   6  24  -8     6094.79     6135.03    222.04 o 
   8  24  -8     2495.19     2382.67    203.78 o 
  10  24  -8     1605.69     1656.45    193.75 o 
  12  24  -8     8907.12     9610.19    302.20 o 
  14  24  -8      764.55     1169.34    234.22 o 
  16  24  -8      298.90      593.43    182.66 o 
   2  26  -8     5145.64     5267.81    242.99 o 
   4  26  -8      568.53      773.23    124.50 o 
   6  26  -8      126.53      104.42     88.98 o 
   8  26  -8     5581.17     5523.88    273.97 o 
  10  26  -8     1086.68     1458.64    193.53 o 
  12  26  -8     1636.61     1822.59    177.98 o 
  14  26  -8      981.14      669.17    176.91 o 
  16  26  -8     2997.57     3207.90    225.24 o 
   0  28  -8      715.90      915.92    162.63 o 
   2  28  -8     5973.55     6057.85    206.90 o 
   4  28  -8     2410.35     2057.45    167.57 o 
   6  28  -8    10059.79     9840.09    279.64 o 
   8  28  -8        1.46       14.10    111.06 o 
  10  28  -8     2846.89     2973.78    236.78 o 
  12  28  -8     3280.94     3255.86    240.71 o 
  14  28  -8      606.76      667.93    180.33 o 
  16  28  -8      498.30     1186.97    172.79 o 
   2  30  -8    12441.34    12428.62    281.98 o 
   4  30  -8     3300.59     3036.72    228.08 o 
   6  30  -8      167.25      295.10    103.96 o 
   8  30  -8     7190.99     7509.71    266.11 o 
  10  30  -8      123.57      234.41    144.92 o 
  12  30  -8     1426.92     1422.63    190.42 o 
  14  30  -8      279.57      769.59    189.81 o 
  16  30  -8     2016.35     2689.02    246.00 o 
   0  32  -8     3026.24     2882.50    310.62 o 
   2  32  -8     8972.75     8724.48    245.00 o 
   4  32  -8      156.15      104.16     91.30 o 
   6  32  -8     1107.39     1016.28    136.16 o 
   8  32  -8      681.89      728.73    134.47 o 
  10  32  -8      857.67      746.91    170.82 o 
  12  32  -8     3443.99     3167.86    247.33 o 
  14  32  -8      607.15     1157.27    202.60 o 
  16  32  -8        4.76      340.60    164.51 o 
   2  34  -8     3591.23     3649.17    328.36 o 
   4  34  -8     1619.28     1571.42    151.37 o 
   6  34  -8     1117.19     1038.62    140.93 o 
   8  34  -8     4452.23     4637.83    233.61 o 
  10  34  -8     1957.31     1929.45    220.14 o 
  12  34  -8     3905.07     3519.16    278.43 o 
  14  34  -8      601.15      835.29    166.11 o 
  16  34  -8     1501.44     1962.03    296.30 o 
   0  36  -8     1936.65     2291.07    221.59 o 
   2  36  -8     2682.63     2952.81    202.94 o 
   4  36  -8      922.90      883.20    133.93 o 
   6  36  -8     5169.11     5381.77    246.17 o 
   8  36  -8      204.61      176.16    104.69 o 
  10  36  -8      170.93      403.74    156.36 o 
  12  36  -8     2425.83     2704.26    387.43 o 
  14  36  -8     1066.13     1257.93    192.42 o 
   2  38  -8     4285.10     4284.96    200.53 o 
   4  38  -8     4693.60     4423.02    223.57 o 
   6  38  -8     1296.04     1271.57    182.46 o 
   8  38  -8     1003.37     1106.98    199.94 o 
  10  38  -8     4404.79     4199.28    438.86 o 
  12  38  -8      710.16      821.73    206.88 o 
  14  38  -8     1343.51     1114.30    204.43 o 
   2  40  -8     1263.48     1610.16    168.74 o 
   4  40  -8     3423.25     2645.99    190.78 o 
   6  40  -8     1748.92     1780.57    171.74 o 
   8  40  -8      614.44      782.85    146.80 o 
  10  40  -8      516.80      876.19    169.83 o 
  12  40  -8     1303.90     1120.02    212.35 o 
  14  40  -8      135.70      417.69    182.30 o 
   2  42  -8     1696.75     1337.13    162.50 o 
   4  42  -8     1974.17     1798.38    172.86 o 
   6  42  -8      647.93      712.26    183.02 o 
   8  42  -8     4273.53     3955.49    234.17 o 
  10  42  -8     1769.86     1686.99    206.44 o 
  12  42  -8     1807.69     2020.97    261.29 o 
  14  42  -8     2030.65     2026.58    255.74 o 
   0  44  -8      919.26     1299.40    327.95 o 
   2  44  -8     2150.24     1989.60    175.60 o 
   4  44  -8     4691.70     4513.82    256.29 o 
   6  44  -8     4961.41     4495.13    241.20 o 
   8  44  -8     1295.59     1477.29    171.03 o 
  10  44  -8      913.93      858.81    193.52 o 
  12  44  -8      160.83      474.08    166.62 o 
   2  46  -8     3829.03     3752.24    229.56 o 
   4  46  -8      330.56      428.80    121.63 o 
   6  46  -8     2597.02     2625.64    201.10 o 
   8  46  -8      782.04      880.48    144.44 o 
  10  46  -8     2520.48     2481.46    229.23 o 
  12  46  -8      300.09      359.04    163.74 o 
   2  48  -8      622.35      388.53    145.88 o 
   4  48  -8     1073.10     1004.44    151.01 o 
   6  48  -8     1217.36     1404.69    160.98 o 
   8  48  -8      685.00      774.30    148.24 o 
  10  48  -8     1204.11     1401.89    204.01 o 
  12  48  -8     1190.15     1326.67    240.07 o 
   2  50  -8      427.12      363.19    139.05 o 
   4  50  -8     1229.36     1245.01    158.65 o 
   6  50  -8       60.06      189.14    112.92 o 
   8  50  -8      722.86      660.77    139.93 o 
  10  50  -8     1664.48     1788.98    215.48 o 
   0  52  -8     2500.14     2250.31    307.97 o 
   2  52  -8      845.34      899.18    176.68 o 
   4  52  -8     1250.58     1545.36    202.72 o 
   6  52  -8     3823.80     3480.81    262.92 o 
   8  52  -8     1338.78     1276.23    174.03 o 
  10  52  -8       21.76       67.36    230.23 o 
   2  54  -8      234.08      486.35    156.30 o 
   4  54  -8      547.01      662.40    229.98 o 
   6  54  -8     1270.81     1509.73    180.57 o 
   8  54  -8      810.52      963.77    165.07 o 
   0  56  -8     3685.40     3807.06    334.66 o 
   2  56  -8      457.51      500.80    154.46 o 
   4  56  -8      778.42      712.79    144.94 o 
   6  56  -8       50.39      306.14    133.88 o 
   8  56  -8      473.37      543.09    167.14 o 
   2  58  -8      411.12      499.29    162.87 o 
   4  58  -8      994.02      995.82    180.39 o 
   6  58  -8     1149.43     1011.60    174.85 o 
   0  60  -8      907.07      588.54    306.44 o 
   2  60  -8      152.56      385.47    170.23 o 
   4  60  -8     1621.89     1497.78    230.96 o 
   2  62  -8      823.45      971.79    225.02 o 
   1   1  -7      157.44      213.36     95.55 o 
   3   1  -7    12498.38    12380.69    324.30 o 
   5   1  -7     4508.89     4804.18    118.13 o 
   7   1  -7     5169.39     4769.41    240.54 o 
   9   1  -7     4654.12     4646.56    216.41 o 
  11   1  -7      187.87      373.68    114.48 o 
  13   1  -7     6737.49     6701.21    249.00 o 
  15   1  -7      180.97      299.94    113.17 o 
  17   1  -7     1865.84     1881.96    202.60 o 
  19   1  -7       21.44      347.24    145.82 o 
   1   3  -7     8941.62     8551.54    233.70 o 
   3   3  -7     5612.17     5266.12    196.14 o 
   5   3  -7     4803.77     4711.50    137.49 o 
   7   3  -7     3504.32     3796.11    206.94 o 
   9   3  -7    12072.26    12033.20    363.76 o 
  11   3  -7     2337.71     2661.62    176.11 o 
  13   3  -7     1750.70     1964.83    194.00 o 
  15   3  -7      190.69      294.84    117.72 o 
  17   3  -7     1889.19     1981.20    205.21 o 
  19   3  -7      849.04     1099.21    166.57 o 
   1   5  -7     2823.81     3107.40    145.00 o 
   3   5  -7    26404.57    26739.98    409.49 o 
   5   5  -7      841.97      876.21     85.40 o 
   7   5  -7     7137.37     6801.76    387.10 o 
   9   5  -7     1294.02     1515.22    166.23 o 
  11   5  -7     1785.56     2125.24    163.86 o 
  13   5  -7     4996.54     5372.64    221.40 o 
  15   5  -7      590.75      644.53    137.02 o 
  17   5  -7     1330.04     1647.52    192.15 o 
  19   5  -7      542.68      964.99    207.56 o 
   1   7  -7     4405.33     4580.92    166.19 o 
   3   7  -7    22539.41    21861.86    273.42 o 
   5   7  -7     2512.03     2780.02    121.40 o 
   7   7  -7     6946.14     6635.06    246.79 o 
   9   7  -7     1790.00     2118.42    155.21 o 
  11   7  -7     7630.79     7835.66    267.30 o 
  13   7  -7     2679.18     2549.15    200.80 o 
  15   7  -7     2509.94     2710.26    178.89 o 
  17   7  -7     5892.90     6676.33    304.49 o 
  19   7  -7       84.76      600.42    262.83 o 
   1   9  -7     3203.03     3529.42    154.57 o 
   3   9  -7    18823.81    18488.97    253.34 o 
   5   9  -7      654.58      635.27     98.31 o 
   7   9  -7     5744.51     5395.09    250.35 o 
   9   9  -7    11001.17    10350.28    284.19 o 
  11   9  -7     4330.08     4551.91    409.21 o 
  13   9  -7     1140.77     1596.46    172.22 o 
  15   9  -7      934.53     1021.71    138.23 o 
  17   9  -7     1342.97     1750.96    215.26 o 
  19   9  -7      720.39      978.92    188.86 o 
   1  11  -7     3044.11     2879.38    125.49 o 
   3  11  -7    50109.07    47899.77    441.26 o 
   5  11  -7     6405.12     6242.05    204.28 o 
   7  11  -7    20161.71    18367.40    502.34 o 
   9  11  -7      581.91      571.30    131.91 o 
  11  11  -7     3070.18     3088.73    203.00 o 
  13  11  -7     9759.62     9862.40    318.05 o 
  15  11  -7     3108.45     3103.84    202.46 o 
  17  11  -7     1891.04     2235.61    385.21 o 
  19  11  -7      155.43      432.44    161.83 o 
   1  13  -7    29885.65    29485.82    296.37 o 
   3  13  -7     1753.09     2245.33    106.32 o 
   5  13  -7     4133.53     3710.23    206.76 o 
   7  13  -7     4488.65     4747.27    321.41 o 
   9  13  -7     5914.45     5970.45    254.95 o 
  11  13  -7    11431.09    11897.46    438.68 o 
  13  13  -7      394.64      511.20    150.43 o 
  15  13  -7      566.49      607.64    134.18 o 
  17  13  -7     1615.23     2369.04    230.69 o 
  19  13  -7       51.32      484.46    366.28 o 
   1  15  -7    15378.95    14957.43    199.95 o 
   3  15  -7    10289.89     9743.20    173.96 o 
   5  15  -7     2856.70     2500.28    159.74 o 
   7  15  -7    15024.68    14311.78    362.41 o 
   9  15  -7    11395.07    11166.94    326.98 o 
  11  15  -7     3307.18     3153.34    214.49 o 
  13  15  -7     2360.66     2239.46    206.67 o 
  15  15  -7      620.53      693.37    150.72 o 
  17  15  -7     1062.57     1340.78    213.71 o 
  19  15  -7      766.86     1049.16    192.54 o 
   1  17  -7      273.39      482.30     69.30 o 
   3  17  -7    18019.16    18150.27    237.29 o 
   5  17  -7    24220.29    22897.38    399.98 o 
   7  17  -7     4166.44     3861.90    236.16 o 
   9  17  -7      167.43       39.61    161.86 o 
  11  17  -7      818.34      711.92    141.66 o 
  13  17  -7     1678.38     1791.14    187.40 o 
  15  17  -7     5131.58     5477.88    246.49 o 
  17  17  -7     2071.84     2192.20    215.81 o 
  19  17  -7      289.19      359.74    183.69 o 
   1  19  -7     8031.71     7965.75    169.89 o 
   3  19  -7     9146.69     8331.87    176.27 o 
   5  19  -7     1570.63     1578.34    126.70 o 
   7  19  -7      624.95      515.65     97.46 o 
   9  19  -7     2299.07     2161.06    186.15 o 
  11  19  -7     2990.44     2857.05    183.63 o 
  13  19  -7      784.49      791.64    159.22 o 
  15  19  -7       31.70      249.39    122.30 o 
  17  19  -7      467.22      933.31    207.69 o 
  19  19  -7      868.41     1490.07    292.45 o 
   1  21  -7     8114.79     8234.89    171.37 o 
   3  21  -7     3591.87     3836.56    145.17 o 
   5  21  -7      366.45      180.78    109.46 o 
   7  21  -7     6123.41     6069.14    197.26 o 
   9  21  -7     1620.15     1694.50    175.50 o 
  11  21  -7     1201.12     1267.47    147.89 o 
  13  21  -7     1245.96      842.38    190.85 o 
  15  21  -7      312.25      355.43    131.85 o 
  17  21  -7     1103.12     1548.61    198.25 o 
   1  23  -7     8860.56     9381.51    182.86 o 
   3  23  -7     1831.05     1746.13    157.91 o 
   5  23  -7     8326.69     8334.56    235.27 o 
   7  23  -7     1677.74     2193.44    153.17 o 
   9  23  -7      575.27      464.63    133.72 o 
  11  23  -7     2690.51     2642.63    183.58 o 
  13  23  -7       45.08      -14.52    147.71 o 
  15  23  -7     4607.17     4926.36    249.82 o 
  17  23  -7     1258.48     1559.24    201.11 o 
   1  25  -7     3155.86     3222.27    131.97 o 
   3  25  -7     1405.29     1597.49    141.75 o 
   5  25  -7     2349.24     2486.40    157.31 o 
   7  25  -7     2643.22     2474.09    164.45 o 
   9  25  -7     3902.71     4015.52    265.01 o 
  11  25  -7     1810.01     1746.98    167.23 o 
  13  25  -7      206.36      150.32    164.35 o 
  15  25  -7      209.21      466.79    142.18 o 
  17  25  -7      197.12      572.04    215.17 o 
   1  27  -7     4672.57     4739.19    157.91 o 
   3  27  -7     3438.69     3833.98    168.98 o 
   5  27  -7    11670.41    11418.11    278.15 o 
   7  27  -7     4523.78     4134.72    197.24 o 
   9  27  -7     2999.87     3232.43    224.51 o 
  11  27  -7     4211.04     3980.03    213.99 o 
  13  27  -7     3341.47     3488.69    240.39 o 
  15  27  -7     2639.78     3063.61    213.28 o 
  17  27  -7      344.22      653.88    170.49 o 
   1  29  -7     4095.68     4322.13    162.65 o 
   3  29  -7     2425.63     2325.00    142.53 o 
   5  29  -7     5844.82     5731.09    211.62 o 
   7  29  -7     4220.39     4050.05    198.67 o 
   9  29  -7     1575.70     1463.28    180.02 o 
  11  29  -7     2568.00     2647.71    216.80 o 
  13  29  -7      124.98      160.38    133.45 o 
  15  29  -7     1225.25     1616.64    173.20 o 
  17  29  -7      175.58      546.12    158.17 o 
   1  31  -7     3003.91     3126.32    180.93 o 
   3  31  -7     6525.05     5907.06    227.04 o 
   5  31  -7      461.95      571.69    111.82 o 
   7  31  -7     3323.79     3215.53    186.40 o 
   9  31  -7     6125.59     6504.38    293.76 o 
  11  31  -7     2707.47     2528.01    217.74 o 
  13  31  -7     1608.78     1486.73    191.48 o 
  15  31  -7      790.88     1200.78    166.62 o 
  17  31  -7      262.86      626.80    213.34 o 
   1  33  -7     7494.80     7528.00    203.31 o 
   3  33  -7     1285.89     1498.92    154.22 o 
   5  33  -7    11448.25    11509.49    292.30 o 
   7  33  -7     1499.03     1481.28    149.24 o 
   9  33  -7     2453.91     2603.82    297.48 o 
  11  33  -7      434.25      484.13    148.31 o 
  13  33  -7      652.72      634.96    158.15 o 
  15  33  -7     2527.88     2784.74    215.12 o 
  17  33  -7     1984.25     2055.97    250.86 o 
   1  35  -7     6784.40     6804.97    304.76 o 
   3  35  -7     1303.25     1240.66    165.82 o 
   5  35  -7     4973.22     5168.91    223.33 o 
   7  35  -7     1176.07      979.00    138.97 o 
   9  35  -7      957.47      831.41    196.85 o 
  11  35  -7     4068.54     4083.84    252.32 o 
  13  35  -7     1748.86     2000.61    207.04 o 
  15  35  -7     1249.31     1723.91    187.87 o 
   1  37  -7     8150.71     8285.54    299.37 o 
   3  37  -7       82.51       31.70     92.59 o 
   5  37  -7     3140.24     3331.55    191.31 o 
   7  37  -7      402.19      509.97    150.39 o 
   9  37  -7     5071.28     4882.86    259.27 o 
  11  37  -7     6688.33     7088.23    304.86 o 
  13  37  -7      480.58      551.85    136.00 o 
  15  37  -7      159.01      507.61    167.46 o 
   1  39  -7      399.01      401.08    173.05 o 
   3  39  -7     2227.28     2173.21    162.92 o 
   5  39  -7    13618.77    13603.11    360.22 o 
   7  39  -7      541.47      586.54    126.37 o 
   9  39  -7     1946.82     1983.56    177.22 o 
  11  39  -7        5.33      -74.70    138.28 o 
  13  39  -7     1108.38     1049.37    164.65 o 
  15  39  -7      463.68      512.62    150.97 o 
   1  41  -7      976.58      991.75    138.30 o 
   3  41  -7     5304.59     5250.77    263.74 o 
   5  41  -7      492.19      356.55    108.58 o 
   7  41  -7     4230.82     3802.88    219.72 o 
   9  41  -7     1596.65     1523.02    227.80 o 
  11  41  -7      632.26      588.52    155.52 o 
  13  41  -7     3241.19     3171.15    224.00 o 
  15  41  -7      166.21      527.08    170.42 o 
   1  43  -7     3242.19     3078.53    203.87 o 
   3  43  -7      166.27      272.34    107.82 o 
   5  43  -7      343.93      468.06    123.55 o 
   7  43  -7      762.56      845.21    136.78 o 
   9  43  -7     1382.25     1351.71    163.18 o 
  11  43  -7     4404.56     4962.99    436.76 o 
  13  43  -7       26.72      368.25    146.06 o 
  15  43  -7      269.49      995.62    303.46 o 
   1  45  -7     2195.89     1929.64    156.88 o 
   3  45  -7      552.77      492.85    116.03 o 
   5  45  -7     1853.46     1611.91    164.58 o 
   7  45  -7     1343.94     1555.19    199.83 o 
   9  45  -7      187.68      279.73    116.22 o 
  11  45  -7     1567.70     1729.72    211.15 o 
  13  45  -7      394.67      361.37    147.12 o 
   1  47  -7      678.26      796.61    139.99 o 
   3  47  -7      534.02      372.50    182.78 o 
   5  47  -7      319.41      522.91    122.95 o 
   7  47  -7     2617.80     2874.26    205.66 o 
   9  47  -7      496.47      597.03    131.85 o 
  11  47  -7       43.35      420.45    185.73 o 
  13  47  -7      460.51      601.07    191.55 o 
   1  49  -7     1282.60     1595.63    163.05 o 
   3  49  -7      270.91      387.66    114.43 o 
   5  49  -7     1218.60     1264.04    155.17 o 
   7  49  -7      867.73      715.92    131.42 o 
   9  49  -7      783.81      913.17    161.89 o 
  11  49  -7     3280.25     2970.55    252.29 o 
  13  49  -7     1147.24     1392.74    212.56 o 
   1  51  -7      814.20     1025.98    157.17 o 
   3  51  -7      445.28      604.54    130.78 o 
   5  51  -7      108.29      339.55    112.20 o 
   7  51  -7      617.22      691.69    138.01 o 
   9  51  -7      389.73      618.18    124.99 o 
  11  51  -7      424.23      541.61    154.86 o 
   1  53  -7     3686.91     3760.75    233.19 o 
   3  53  -7      632.91      646.09    134.55 o 
   5  53  -7      508.96      576.64    130.53 o 
   7  53  -7     1166.81     1206.20    180.25 o 
   9  53  -7     1050.45     1150.36    149.30 o 
  11  53  -7      375.67      572.04    213.79 o 
   1  55  -7      192.26      309.55    122.99 o 
   3  55  -7      238.34      466.71    126.01 o 
   5  55  -7     2522.05     2021.43    192.05 o 
   7  55  -7     2208.97     2375.09    208.06 o 
   9  55  -7      178.49      239.29    119.97 o 
   1  57  -7      233.88      335.69    150.84 o 
   3  57  -7     2182.43     2185.86    224.26 o 
   5  57  -7      130.33      412.96    124.61 o 
   7  57  -7     1072.73     1305.15    158.97 o 
   9  57  -7      476.46      248.66    226.14 o 
   1  59  -7     4218.47     4408.08    322.53 o 
   3  59  -7      605.63      674.86    230.70 o 
   5  59  -7       37.59      227.96    128.93 o 
   7  59  -7     1882.56     1784.29    215.31 o 
   1  61  -7      123.71       31.94    135.74 o 
   3  61  -7     2394.20     2272.47    240.67 o 
   5  61  -7      381.09      174.55    134.49 o 
   7  61  -7     1192.41     1122.07    201.99 o 
   1  63  -7      708.68      536.32    192.96 o 
   3  63  -7     1057.99      687.48    182.16 o 
   5  63  -7      902.48      982.41    183.48 o 
   1  65  -7      608.35      751.57    210.08 o 
   2   0  -6     8375.18     7917.67    251.90 o 
   6   0  -6    33090.11    31436.72    416.48 o 
  10   0  -6     6508.89     6323.58    335.93 o 
  14   0  -6     3921.35     4100.99    276.93 o 
  18   0  -6      652.09     1072.83    216.27 o 
   0   2  -6     8900.10     8694.45    307.85 o 
   2   2  -6     2453.69     2491.71    125.06 o 
   4   2  -6    10464.94    10111.62    186.27 o 
   6   2  -6     7385.99     7378.35    141.45 o 
   8   2  -6     2416.45     2459.79    140.35 o 
  10   2  -6      587.06      645.36    129.90 o 
  12   2  -6     4457.71     4734.51    193.24 o 
  14   2  -6      343.48      473.07    155.86 o 
  16   2  -6     1138.62     1090.32    201.86 o 
  18   2  -6     1342.67     1348.44    158.45 o 
  20   2  -6     1534.35     2048.67    202.75 o 
   2   4  -6      437.71      357.77     60.03 o 
   4   4  -6     1894.55     1891.83     83.18 o 
   6   4  -6     3017.23     3125.98    103.93 o 
   8   4  -6    17975.32    17082.21    313.04 o 
  10   4  -6     4077.01     3926.26    186.59 o 
  12   4  -6     4448.71     5110.50    215.07 o 
  14   4  -6     6062.67     6124.29    203.25 o 
  16   4  -6     4054.63     4397.83    277.58 o 
  18   4  -6      343.99      464.32    148.06 o 
  20   4  -6      325.40      579.54    134.49 o 
   0   6  -6    27617.91    26748.40    411.41 o 
   2   6  -6     1532.46     1219.54     77.64 o 
   4   6  -6    18816.07    18277.11    219.37 o 
   6   6  -6    24568.08    24329.07    256.94 o 
   8   6  -6      754.61      737.62    108.20 o 
  10   6  -6     1831.30     1687.83    156.91 o 
  12   6  -6     2222.22     2433.45    166.67 o 
  14   6  -6      154.81      388.81     94.29 o 
  16   6  -6      532.87      408.63    135.67 o 
  18   6  -6     1723.91     1691.18    188.95 o 
  20   6  -6      987.41     1191.47    167.26 o 
   2   8  -6    12633.08    12154.02    188.83 o 
   4   8  -6       48.57       23.34     39.96 o 
   6   8  -6    21969.25    20842.05    278.44 o 
   8   8  -6     1743.95     1885.62    136.03 o 
  10   8  -6    10794.20    10363.27    263.44 o 
  12   8  -6     2285.77     2441.58    169.39 o 
  14   8  -6     3981.50     3886.17    188.16 o 
  16   8  -6      694.79      692.32    136.07 o 
  18   8  -6      272.57      491.74    175.71 o 
  20   8  -6      761.84     1119.42    161.84 o 
   0  10  -6     8617.77     9054.42    279.47 o 
   2  10  -6    10389.63    10872.77    180.62 o 
   4  10  -6     3554.50     3606.84    114.28 o 
   6  10  -6    11673.67    11415.84    228.78 o 
   8  10  -6    13368.29    12496.03    260.82 o 
  10  10  -6     5381.07     5257.00    246.59 o 
  12  10  -6     2567.15     2537.08    172.52 o 
  14  10  -6      770.88      789.96    122.52 o 
  16  10  -6     1262.05     1379.55    163.49 o 
  18  10  -6     1499.02     1509.72    187.70 o 
  20  10  -6      569.24      977.53    179.67 o 
   2  12  -6      186.30       73.54     52.82 o 
   4  12  -6     9531.81     9418.45    145.96 o 
   6  12  -6    10476.11    10021.53    218.49 o 
   8  12  -6     9441.89     8699.42    314.93 o 
  10  12  -6      413.99      552.26    113.19 o 
  12  12  -6     1902.49     2117.77    144.38 o 
  14  12  -6      946.74     1113.03    128.82 o 
  16  12  -6     4738.37     4989.73    243.08 o 
  18  12  -6      177.75      647.61    164.37 o 
  20  12  -6      151.59      312.31    225.87 o 
   0  14  -6    51379.68    48045.66    515.01 o 
   2  14  -6    11751.29    11384.43    168.60 o 
   4  14  -6     7841.82     7636.32    149.69 o 
   6  14  -6    11097.66    10393.74    224.76 o 
   8  14  -6     2408.71     2251.71    184.04 o 
  10  14  -6     1466.47     1271.82    149.42 o 
  12  14  -6     8373.27     8155.57    245.99 o 
  14  14  -6      898.16      779.62    130.92 o 
  16  14  -6      706.19      793.89    169.06 o 
  18  14  -6      909.92     1040.89    280.35 o 
  20  14  -6      498.29      791.24    182.70 o 
   2  16  -6     3394.29     3624.83    105.11 o 
   4  16  -6     5047.24     4511.39    134.04 o 
   6  16  -6      247.90      131.58     79.30 o 
   8  16  -6     2150.42     2060.47    181.19 o 
  10  16  -6     2895.95     3187.50    208.57 o 
  12  16  -6     3389.08     3524.02    188.88 o 
  14  16  -6     4889.37     4803.19    222.90 o 
  16  16  -6     1288.38     1620.81    194.87 o 
  18  16  -6      901.59      943.66    183.14 o 
   0  18  -6      577.20      599.33    138.89 o 
   2  18  -6    47186.75    44237.75    337.36 o 
   4  18  -6      849.34      756.13     84.38 o 
   6  18  -6    11824.50    11666.58    224.90 o 
   8  18  -6      913.68      872.89    146.90 o 
  10  18  -6      608.76      683.40    132.98 o 
  12  18  -6     3675.42     3791.62    178.71 o 
  14  18  -6     2898.99     3222.42    231.18 o 
  16  18  -6      269.56      513.91    140.92 o 
  18  18  -6     1850.58     2143.24    277.76 o 
   2  20  -6    14142.45    14133.12    198.63 o 
   4  20  -6    12829.90    12947.57    238.63 o 
   6  20  -6      572.59      369.45     85.86 o 
   8  20  -6    17587.78    17205.76    302.55 o 
  10  20  -6      224.78      195.52     99.65 o 
  12  20  -6     2933.39     3097.82    183.33 o 
  14  20  -6      127.22      217.22    120.01 o 
  16  20  -6     2480.52     2701.01    216.60 o 
  18  20  -6        2.53      327.73    153.50 o 
   0  22  -6    27586.28    26758.14    389.77 o 
   2  22  -6     1584.23     1388.69     91.78 o 
   4  22  -6     7925.93     7885.91    189.43 o 
   6  22  -6     2958.75     3262.52    151.98 o 
   8  22  -6     1479.74     1648.73    135.15 o 
  10  22  -6      341.63      261.18    108.15 o 
  12  22  -6     5483.23     5559.79    224.72 o 
  14  22  -6      731.85      679.36    133.27 o 
  16  22  -6      230.36      557.92    141.63 o 
  18  22  -6      453.14      621.28    176.40 o 
   2  24  -6    16906.58    16299.19    227.33 o 
   4  24  -6     5641.99     5329.27    227.37 o 
   6  24  -6      941.75      998.24    121.62 o 
   8  24  -6     1619.10     1535.07    128.31 o 
  10  24  -6     6599.65     6924.35    320.58 o 
  12  24  -6     7274.11     7766.66    254.32 o 
  14  24  -6     1266.77     1395.01    158.13 o 
  16  24  -6     1426.24     1739.59    246.38 o 
  18  24  -6      358.75      653.52    205.31 o 
   0  26  -6    19144.21    18674.81    334.32 o 
   2  26  -6     9809.97     9559.72    180.93 o 
   4  26  -6     2377.17     2262.92    141.45 o 
   6  26  -6     3378.63     3518.90    201.33 o 
   8  26  -6      657.59      805.70    105.77 o 
  10  26  -6      536.45      396.94    124.09 o 
  12  26  -6     2901.98     3371.42    196.12 o 
  14  26  -6      284.37      261.62    117.15 o 
  16  26  -6      114.06      456.34    126.78 o 
  18  26  -6     2647.05     3114.79    238.77 o 
   2  28  -6     1151.05     1130.62    127.38 o 
   4  28  -6    12014.69    11703.99    267.85 o 
   6  28  -6      495.23      531.67    104.76 o 
   8  28  -6     4751.48     5120.34    209.56 o 
  10  28  -6     1413.01     1138.31    158.11 o 
  12  28  -6     3120.31     3092.80    197.19 o 
  14  28  -6      583.18      617.40    131.94 o 
  16  28  -6     3286.62     3257.37    214.18 o 
  18  28  -6       63.40      318.23    146.45 o 
   0  30  -6     3315.72     2822.67    161.17 o 
   2  30  -6    16591.65    16908.67    254.41 o 
   4  30  -6     4212.84     4404.44    262.64 o 
   6  30  -6     5524.46     5361.65    203.94 o 
   8  30  -6     1640.25     1583.40    145.26 o 
  10  30  -6     1252.79     1237.33    149.50 o 
  12  30  -6     3704.63     3891.73    215.18 o 
  14  30  -6     1242.23     1178.77    158.59 o 
  16  30  -6      103.40      197.38    140.48 o 
  18  30  -6     1013.18     1612.87    208.38 o 
   2  32  -6    12997.09    12878.84    247.23 o 
   4  32  -6     4218.47     3989.03    184.86 o 
   6  32  -6      147.77      -81.56     91.81 o 
   8  32  -6     3940.01     3707.31    194.58 o 
  10  32  -6     2230.10     2087.14    166.12 o 
  12  32  -6     3942.38     4106.33    225.13 o 
  14  32  -6        5.14      160.15    118.15 o 
  16  32  -6     1082.51     1052.76    159.09 o 
  18  32  -6      160.18      588.59    176.77 o 
   0  34  -6    13768.74    13759.56    343.20 o 
   2  34  -6     9225.08     8915.53    231.77 o 
   4  34  -6     5584.34     5327.89    273.61 o 
   6  34  -6     7114.95     7067.95    235.14 o 
   8  34  -6     1500.09     1526.53    143.78 o 
  10  34  -6      169.17      133.28    105.26 o 
  12  34  -6      877.10      818.66    143.60 o 
  14  34  -6     2230.83     2611.57    207.13 o 
  16  34  -6       98.51      330.17    129.62 o 
   2  36  -6     2361.81     2134.27    142.56 o 
   4  36  -6     3820.56     3794.32    186.37 o 
   6  36  -6     2471.77     2225.16    160.51 o 
   8  36  -6    15338.17    15366.35    350.74 o 
  10  36  -6      473.04      395.22    118.73 o 
  12  36  -6     1841.12     1958.29    182.31 o 
  14  36  -6      656.15      591.93    138.65 o 
  16  36  -6     2395.62     3022.62    219.78 o 
   0  38  -6     5061.55     4820.14    531.48 o 
   2  38  -6     3683.81     3738.21    194.40 o 
   4  38  -6     5326.97     4942.10    301.58 o 
   6  38  -6     2800.48     2647.73    302.94 o 
   8  38  -6     4952.99     5205.98    228.58 o 
  10  38  -6      191.90      226.65    107.24 o 
  12  38  -6     3854.24     3951.83    231.76 o 
  14  38  -6     1772.21     1972.26    186.75 o 
  16  38  -6     1462.26     1611.33    184.93 o 
   2  40  -6      969.95     1013.71    124.32 o 
   4  40  -6     1249.59     1102.38    130.38 o 
   6  40  -6     3927.99     3971.11    206.54 o 
   8  40  -6     3191.99     3674.34    188.99 o 
  10  40  -6     4010.47     3813.39    191.95 o 
  12  40  -6     2290.17     2487.46    198.30 o 
  14  40  -6     7498.65     7538.25    506.29 o 
  16  40  -6      155.13      244.41    145.68 o 
   0  42  -6    10880.61    10146.25    374.62 o 
   2  42  -6     3382.28     3098.41    165.85 o 
   4  42  -6     2358.04     2257.17    169.69 o 
   6  42  -6     1965.63     1854.14    164.35 o 
   8  42  -6      633.51      565.06    109.39 o 
  10  42  -6      193.63      478.79    104.25 o 
  12  42  -6      144.49      370.84    131.85 o 
  14  42  -6     2045.60     2050.38    193.34 o 
  16  42  -6      319.23      614.96    180.19 o 
   2  44  -6     1103.01     1231.08    122.98 o 
   4  44  -6     5075.03     5097.32    327.63 o 
   6  44  -6     6451.32     6456.81    290.73 o 
   8  44  -6     1563.68     1793.62    157.06 o 
  10  44  -6     4051.67     4051.89    295.50 o 
  12  44  -6      290.31      526.11    135.58 o 
  14  44  -6      688.20      868.32    160.28 o 
   0  46  -6     4745.86     4468.99    637.65 o 
   2  46  -6     1581.04     1441.96    130.70 o 
   4  46  -6     3697.83     3240.85    267.30 o 
   6  46  -6     1234.49     1397.65    161.78 o 
   8  46  -6     2727.51     2662.62    177.55 o 
  10  46  -6      122.19      234.34    178.61 o 
  12  46  -6      783.59      942.73    158.94 o 
  14  46  -6       20.44      287.48    136.63 o 
   2  48  -6     3205.31     3255.38    178.69 o 
   4  48  -6       42.96       96.67     96.28 o 
   6  48  -6      846.15      826.18    123.48 o 
   8  48  -6     1536.62     1725.51    161.93 o 
  10  48  -6     4399.03     4790.74    269.75 o 
  12  48  -6      473.84      546.79    139.09 o 
  14  48  -6     1489.68     1429.74    196.79 o 
   0  50  -6     1210.81     1060.46    213.47 o 
   2  50  -6     1115.03     1204.60    131.07 o 
   4  50  -6     8009.30     7724.65    471.27 o 
   6  50  -6      894.21      973.05    127.85 o 
   8  50  -6      278.30      276.24    130.65 o 
  10  50  -6      375.42      154.52    146.99 o 
  12  50  -6      378.94      575.46    147.45 o 
   2  52  -6     2178.61     1827.57    168.22 o 
   4  52  -6     3554.17     3128.87    209.16 o 
   6  52  -6      153.31      346.43    104.06 o 
   8  52  -6     3353.73     3668.57    206.80 o 
  10  52  -6     1434.80     1374.71    152.13 o 
  12  52  -6     1056.29     1191.85    174.80 o 
   0  54  -6     2433.18     1858.40    242.51 o 
   2  54  -6     1569.19     1645.29    163.61 o 
   4  54  -6     1247.37     1397.62    148.95 o 
   6  54  -6      803.54      978.86    135.34 o 
   8  54  -6       32.44      149.54    100.79 o 
  10  54  -6      553.47      718.07    141.71 o 
  12  54  -6      751.28      992.48    178.09 o 
   2  56  -6      745.83     1125.11    284.01 o 
   4  56  -6      504.59      606.16    127.22 o 
   6  56  -6     5305.16     5228.10    374.23 o 
   8  56  -6     1138.62      954.93    166.91 o 
  10  56  -6     3465.27     3228.65    212.53 o 
   0  58  -6     7192.12     7070.09    435.11 o 
   2  58  -6      790.29      613.48    143.16 o 
   4  58  -6     2169.78     1938.70    178.38 o 
   6  58  -6     1280.59     1610.04    170.38 o 
   8  58  -6     1324.49     1427.74    178.63 o 
  10  58  -6      138.73      244.59    144.88 o 
   2  60  -6      388.19      229.82    125.00 o 
   4  60  -6     1008.18      755.08    175.13 o 
   6  60  -6     1291.85     1143.56    151.35 o 
   8  60  -6       73.51      170.40    129.65 o 
   0  62  -6     5456.40     6245.57    376.38 o 
   2  62  -6      400.99      433.11    175.04 o 
   4  62  -6     3644.04     3777.36    354.86 o 
   6  62  -6     1599.11     1379.98    159.92 o 
   8  62  -6      456.98      248.24    234.34 o 
   2  64  -6       98.22      443.06    143.21 o 
   4  64  -6      300.42      279.85    206.56 o 
   6  64  -6      973.06      824.80    163.10 o 
   0  66  -6      750.75     1079.71    433.11 o 
   2  66  -6     1171.80     1368.45    176.63 o 
   4  66  -6      186.53      660.60    191.08 o 
   1   1  -5    31072.30    32665.58    304.16 o 
   3   1  -5     3743.07     3685.27     92.25 o 
   5   1  -5    12303.09    11782.48    145.45 o 
   7   1  -5    22174.30    21482.34    207.57 o 
   9   1  -5     9635.58     9723.48    226.44 o 
  11   1  -5     7237.54     7260.90    184.83 o 
  13   1  -5      948.23     1150.85    112.42 o 
  15   1  -5      149.55      164.61    112.76 o 
  17   1  -5     1831.91     2187.74    238.71 o 
  19   1  -5      864.19      615.06    135.90 o 
  21   1  -5     2601.86     3109.20    282.19 o 
   1   3  -5    19086.65    19892.58    227.07 o 
   3   3  -5    16438.66    16050.63    189.03 o 
   5   3  -5     4565.05     4476.93     93.56 o 
   7   3  -5    32478.90    31637.41    289.49 o 
   9   3  -5     9620.53     8908.04    219.13 o 
  11   3  -5       10.34       92.80     77.60 o 
  13   3  -5     9518.43     9582.03    221.77 o 
  15   3  -5     2646.30     2986.69    277.00 o 
  17   3  -5     3680.57     3945.84    233.22 o 
  19   3  -5      102.63      276.02    114.62 o 
  21   3  -5        8.30      148.49    137.88 o 
   1   5  -5    12961.54    13429.54    172.08 o 
   3   5  -5     7365.94     7790.92    129.94 o 
   5   5  -5     1975.77     2072.30     78.96 o 
   7   5  -5    10150.87     9450.28    192.50 o 
   9   5  -5     1601.19     1562.75    113.81 o 
  11   5  -5    14577.94    14149.63    234.40 o 
  13   5  -5      815.02      829.43    105.40 o 
  15   5  -5      729.73      827.91    168.54 o 
  17   5  -5     3939.35     4270.30    324.09 o 
  19   5  -5      488.24      688.45    142.66 o 
  21   5  -5     1933.34     1827.92    402.35 o 
   1   7  -5     7884.55     8335.03    128.23 o 
   3   7  -5    29356.31    28590.25    254.13 o 
   5   7  -5     5642.07     5546.90    109.00 o 
   7   7  -5    41107.71    40013.74    379.25 o 
   9   7  -5     5671.25     5429.62    161.58 o 
  11   7  -5     1874.06     1970.18    114.75 o 
  13   7  -5     2013.71     2351.48    137.32 o 
  15   7  -5     4397.63     4654.89    209.08 o 
  17   7  -5     3791.48     4345.12    251.29 o 
  19   7  -5     2662.82     2384.28    211.44 o 
   1   9  -5    11427.05    11134.15    150.23 o 
   3   9  -5    25492.52    26523.01    258.54 o 
   5   9  -5     3374.34     3217.71     81.60 o 
   7   9  -5     6284.26     6208.84    144.76 o 
   9   9  -5     1604.91     1632.56    110.90 o 
  11   9  -5      148.00      173.64     74.31 o 
  13   9  -5     7636.25     8041.92    199.35 o 
  15   9  -5      734.20      704.20    128.99 o 
  17   9  -5     5340.57     5761.34    272.86 o 
  19   9  -5      617.23      728.40    147.67 o 
   1  11  -5    54623.88    55438.37    426.96 o 
   3  11  -5     2377.40     2470.90     80.88 o 
   5  11  -5      229.72      337.86     51.32 o 
   7  11  -5     1211.91     1122.71     84.26 o 
   9  11  -5    16587.66    15304.14    263.00 o 
  11  11  -5    23888.26    23735.36    309.05 o 
  13  11  -5      299.67      418.66     94.61 o 
  15  11  -5        6.21      130.79     99.06 o 
  17  11  -5     2358.83     2619.88    211.44 o 
  19  11  -5     1151.84     1208.12    243.18 o 
   1  13  -5     3485.28     3869.34     96.18 o 
   3  13  -5    17413.29    16873.22    188.17 o 
   5  13  -5     1156.31     1179.21     64.47 o 
   7  13  -5    27965.91    26482.23    276.43 o 
   9  13  -5      965.39     1086.28     93.09 o 
  11  13  -5     3001.09     3184.55    142.32 o 
  13  13  -5     5622.53     5874.05    201.74 o 
  15  13  -5      358.94      494.50    118.93 o 
  17  13  -5      995.10     1021.66    163.56 o 
  19  13  -5      103.67      364.08    131.25 o 
   1  15  -5    17742.41    18108.50    213.79 o 
   3  15  -5     2866.88     3055.97     97.48 o 
   5  15  -5    14483.08    13384.33    187.06 o 
   7  15  -5     4184.07     4191.96    151.48 o 
   9  15  -5      442.76      783.57     85.26 o 
  11  15  -5     2761.99     2978.60    138.78 o 
  13  15  -5     2718.43     2788.64    156.17 o 
  15  15  -5     3828.78     3962.08    288.96 o 
  17  15  -5     3165.93     3251.38    229.91 o 
  19  15  -5       75.10      322.40    135.37 o 
   1  17  -5    11484.10    11088.01    167.86 o 
   3  17  -5     1735.52     1911.95     86.68 o 
   5  17  -5     3920.74     3743.40    102.66 o 
   7  17  -5     6668.52     6921.70    180.09 o 
   9  17  -5    24386.28    23436.53    344.12 o 
  11  17  -5     7520.64     7280.03    203.12 o 
  13  17  -5     1314.03     1370.99    138.91 o 
  15  17  -5     1875.49     2251.94    188.98 o 
  17  17  -5     2073.37     2178.04    260.68 o 
  19  17  -5     1455.09     1813.65    243.13 o 
   1  19  -5    19451.90    19299.59    222.51 o 
   3  19  -5     9724.07     9060.04    154.32 o 
   5  19  -5     5320.00     5140.27    133.64 o 
   7  19  -5     4668.54     4098.88    147.36 o 
   9  19  -5      477.81      456.13     85.11 o 
  11  19  -5      131.59      143.40     76.28 o 
  13  19  -5     9041.47     9322.58    264.55 o 
  15  19  -5     3544.65     3841.95    227.82 o 
  17  19  -5      150.42      321.94    149.68 o 
  19  19  -5     1268.51      787.57    180.49 o 
   1  21  -5    28208.99    27872.56    252.12 o 
   3  21  -5      481.15      589.43     79.32 o 
   5  21  -5    11394.95    10807.02    197.95 o 
   7  21  -5      268.81      382.18     76.39 o 
   9  21  -5      143.56      158.48     75.07 o 
  11  21  -5     3570.65     3697.21    148.77 o 
  13  21  -5     1282.08     1342.29    142.59 o 
  15  21  -5     2304.98     2180.40    175.60 o 
  17  21  -5     4535.61     4688.64    259.09 o 
  19  21  -5     1398.56     1945.89    221.37 o 
   1  23  -5    19536.41    19143.68    209.17 o 
   3  23  -5     3783.39     3375.27    109.76 o 
   5  23  -5     4711.10     4469.78    142.24 o 
   7  23  -5     4231.73     3868.72    145.66 o 
   9  23  -5    16569.34    15908.23    306.11 o 
  11  23  -5     2236.03     2576.49    147.85 o 
  13  23  -5     1372.53     1168.20    139.09 o 
  15  23  -5     6098.97     6388.13    262.33 o 
  17  23  -5     3397.99     3530.54    236.69 o 
  19  23  -5     2040.06     2377.77    339.86 o 
   1  25  -5      124.21       87.52     64.77 o 
   3  25  -5     7231.36     7313.29    145.42 o 
   5  25  -5     5354.39     5289.73    168.55 o 
   7  25  -5     4398.56     4176.38    151.82 o 
   9  25  -5     7116.01     7016.38    186.15 o 
  11  25  -5      995.04      933.00    111.68 o 
  13  25  -5      821.62      855.65    149.09 o 
  15  25  -5     2933.55     3210.52    200.69 o 
  17  25  -5      770.51      718.67    161.46 o 
  19  25  -5      325.41      293.23    250.72 o 
   1  27  -5     9394.10     8897.38    176.80 o 
   3  27  -5     1639.71     1760.95    108.17 o 
   5  27  -5     6234.75     5860.53    167.36 o 
   7  27  -5      869.17     1066.21    111.05 o 
   9  27  -5    12453.63    13055.16    364.89 o 
  11  27  -5     6014.58     6153.86    201.74 o 
  13  27  -5     3537.27     3595.23    203.16 o 
  15  27  -5      882.13      949.51    139.69 o 
  17  27  -5      391.68      827.18    160.55 o 
  19  27  -5     1546.84     1785.02    225.11 o 
   1  29  -5     5099.02     4941.31    149.23 o 
   3  29  -5     2116.93     2105.40    112.45 o 
   5  29  -5     5647.44     5169.75    280.61 o 
   7  29  -5      174.63      237.23    118.76 o 
   9  29  -5     7242.69     7443.87    189.61 o 
  11  29  -5     5202.63     5290.55    219.07 o 
  13  29  -5     1165.37     1357.32    151.26 o 
  15  29  -5      309.30      581.73    130.70 o 
  17  29  -5     1593.07     1674.96    193.42 o 
  19  29  -5      829.46      923.06    189.41 o 
   1  31  -5      263.38      258.49     70.80 o 
   3  31  -5     1016.47     1191.55    139.91 o 
   5  31  -5    13393.58    13052.40    282.96 o 
   7  31  -5     6676.08     6271.77    193.25 o 
   9  31  -5     1801.44     1969.96    124.69 o 
  11  31  -5     1099.69      887.43    130.16 o 
  13  31  -5      360.59      410.88    121.73 o 
  15  31  -5     6137.31     5945.83    278.70 o 
  17  31  -5     1705.81     1686.51    191.75 o 
   1  33  -5    22049.74    21961.12    276.62 o 
   3  33  -5     6840.12     6481.82    182.79 o 
   5  33  -5     1355.65     1204.76    122.62 o 
   7  33  -5      624.50      576.54     96.10 o 
   9  33  -5     2448.44     2528.34    145.66 o 
  11  33  -5      806.40      814.66    132.07 o 
  13  33  -5      236.71      293.80    116.21 o 
  15  33  -5     2236.16     2368.67    189.02 o 
  17  33  -5      277.34      596.54    148.30 o 
   1  35  -5     9687.92     9914.55    192.35 o 
   3  35  -5     6679.53     6608.01    194.96 o 
   5  35  -5     1894.06     1713.45    159.83 o 
   7  35  -5     4061.04     4378.23    221.85 o 
   9  35  -5     5568.41     5358.95    219.32 o 
  11  35  -5     1199.80     1612.15    159.48 o 
  13  35  -5     1220.67     1080.34    152.85 o 
  15  35  -5     1565.99     1488.04    169.66 o 
  17  35  -5      112.79      407.49    139.43 o 
   1  37  -5       28.01       14.43     75.89 o 
   3  37  -5     7413.92     6895.99    195.66 o 
   5  37  -5     7027.49     6968.45    225.09 o 
   7  37  -5      266.45       97.50     77.82 o 
   9  37  -5     3037.69     2902.63    148.51 o 
  11  37  -5     1919.60     1956.17    183.13 o 
  13  37  -5     3027.05     3040.40    204.15 o 
  15  37  -5     1253.87     1540.15    171.34 o 
  17  37  -5      159.52      585.82    152.49 o 
   1  39  -5     8799.46     8806.94    201.55 o 
   3  39  -5     1097.50     1180.06    108.63 o 
   5  39  -5      221.24      178.99     77.49 o 
   7  39  -5     2111.68     2078.30    146.01 o 
   9  39  -5     6122.46     6306.28    197.56 o 
  11  39  -5      655.34      592.70    134.17 o 
  13  39  -5     1534.48     1743.67    173.24 o 
  15  39  -5       44.26      360.41    124.06 o 
  17  39  -5      523.14      737.82    163.21 o 
   1  41  -5      232.78      296.62     76.96 o 
   3  41  -5     2389.55     2413.00    140.02 o 
   5  41  -5    10552.96    10974.70    259.32 o 
   7  41  -5     3156.65     3094.95    168.28 o 
   9  41  -5     3018.25     3242.83    180.75 o 
  11  41  -5     2195.62     2098.97    184.56 o 
  13  41  -5       38.45      224.33    121.42 o 
  15  41  -5      616.41      644.19    160.76 o 
   1  43  -5     2036.42     1989.65    122.50 o 
   3  43  -5     5976.83     5910.78    192.62 o 
   5  43  -5     1115.79     1147.96    123.55 o 
   7  43  -5     2533.44     2341.94    188.24 o 
   9  43  -5     1084.38     1256.89    124.58 o 
  11  43  -5     1486.41     1622.77    171.68 o 
  13  43  -5     1112.42     1014.65    153.90 o 
  15  43  -5      917.46      927.74    152.98 o 
   1  45  -5     5177.92     5231.76    188.57 o 
   3  45  -5     7899.19     7999.94    233.80 o 
   5  45  -5     2055.43     1839.67    146.22 o 
   7  45  -5      714.55      633.88    103.79 o 
   9  45  -5     3743.44     4318.57    185.83 o 
  11  45  -5     2067.25     1906.87    159.46 o 
  13  45  -5      538.97      576.28    137.39 o 
  15  45  -5      368.07      318.03    135.00 o 
   1  47  -5      381.79      392.62     91.48 o 
   3  47  -5     5361.36     5166.89    199.07 o 
   5  47  -5     2976.79     2621.37    177.55 o 
   7  47  -5      278.39      171.28     91.16 o 
   9  47  -5     1350.45     1360.06    131.55 o 
  11  47  -5     1153.24     1087.68    137.69 o 
  13  47  -5       60.40      167.47    117.53 o 
  15  47  -5      893.36     1420.65    190.20 o 
   1  49  -5      713.16      790.75    107.12 o 
   3  49  -5     8567.47     8489.72    273.63 o 
   5  49  -5      149.79      164.86     90.37 o 
   7  49  -5     1511.88     1702.19    141.92 o 
   9  49  -5      535.68      538.34    116.42 o 
  11  49  -5      913.86      872.39    125.61 o 
  13  49  -5      654.16      795.46    150.19 o 
   1  51  -5     2386.41     2392.77    161.84 o 
   3  51  -5      113.13      265.09     91.35 o 
   5  51  -5      396.09      283.99     99.55 o 
   7  51  -5      592.73      788.17    112.44 o 
   9  51  -5      793.03      895.52    136.45 o 
  11  51  -5     1371.25     1434.53    190.86 o 
  13  51  -5      755.17      936.55    169.65 o 
   1  53  -5      823.83      977.31    113.23 o 
   3  53  -5      711.59      549.67    129.25 o 
   5  53  -5      450.51      697.47    109.79 o 
   7  53  -5      843.91      669.02    126.07 o 
   9  53  -5     1945.01     2148.97    174.07 o 
  11  53  -5       65.42      306.93    107.71 o 
  13  53  -5     2142.17     2016.79    267.58 o 
   1  55  -5      285.15      250.39     95.40 o 
   3  55  -5     1788.16     1379.41    149.90 o 
   5  55  -5      588.52      482.16    111.92 o 
   7  55  -5     4302.92     4172.59    213.26 o 
   9  55  -5     1355.57     1248.60    147.78 o 
  11  55  -5       43.93      249.80    131.40 o 
   1  57  -5     1246.81     1562.23    177.83 o 
   3  57  -5      119.10      235.38    103.04 o 
   5  57  -5     1323.10     1075.59    136.17 o 
   7  57  -5      225.86      366.85    108.68 o 
   9  57  -5      531.32      611.90    150.87 o 
  11  57  -5      126.44      202.21    172.11 o 
   1  59  -5      686.17      681.45    112.31 o 
   3  59  -5     1118.38      955.25    127.30 o 
   5  59  -5       21.00      221.74    103.01 o 
   7  59  -5     2374.59     2752.94    221.22 o 
   9  59  -5      171.13      194.77    211.46 o 
  11  59  -5      545.14      587.57    256.08 o 
   1  61  -5     2553.99     2878.72    235.03 o 
   3  61  -5     1433.28     1451.57    143.21 o 
   5  61  -5      166.82      270.15    100.80 o 
   7  61  -5     1554.65     1534.72    151.07 o 
   9  61  -5      854.28      597.05    161.02 o 
   1  63  -5      803.45     1067.96    193.28 o 
   3  63  -5      873.61      808.13    129.14 o 
   5  63  -5       76.41      -68.80    116.19 o 
   7  63  -5      784.81      707.95    137.04 o 
   1  65  -5      125.49      300.66    108.82 o 
   3  65  -5     2160.51     2231.17    179.71 o 
   5  65  -5     1385.74     1213.89    147.36 o 
   7  65  -5      586.25      385.83    160.71 o 
   1  67  -5     1377.02     1598.26    216.25 o 
   3  67  -5      600.34      276.18    153.21 o 
   5  67  -5      171.54       63.03    131.76 o 
   1  69  -5       65.10      242.81    166.90 o 
   0   0  -4   335803.31   347501.44   5220.00 o 
   4   0  -4     1848.42     2228.88     79.69 o 
   8   0  -4       39.74        1.29     67.63 o 
  12   0  -4     3897.15     4005.88    233.41 o 
  16   0  -4     5502.30     5026.72    355.65 o 
  20   0  -4     5926.64     6632.86    486.53 o 
   2   2  -4    19913.25    21117.43    199.57 o 
   4   2  -4     8500.39     8750.03    111.54 o 
   6   2  -4    31104.54    30020.38    234.16 o 
   8   2  -4    21793.61    21918.95    264.16 o 
  10   2  -4      786.40      628.65     77.46 o 
  12   2  -4      260.95      220.89     71.34 o 
  14   2  -4    11061.33    11335.00    281.33 o 
  16   2  -4     1265.58     1352.21    154.45 o 
  18   2  -4     1330.11     1455.80    157.81 o 
  20   2  -4      877.72      875.07    167.95 o 
   0   4  -4     3938.63     4164.21    129.13 o 
   2   4  -4    19080.90    20963.40    199.94 o 
   4   4  -4    35044.30    34619.96    260.32 o 
   6   4  -4    20645.27    19582.82    185.73 o 
   8   4  -4      263.72      471.82     65.80 o 
  10   4  -4     2546.67     2388.67    104.99 o 
  12   4  -4      258.40      349.50     82.59 o 
  14   4  -4     4682.91     5013.61    208.53 o 
  16   4  -4     1389.40     1538.20    162.46 o 
  18   4  -4     2001.61     1746.14    174.91 o 
  20   4  -4      233.60      394.65    136.43 o 
   2   6  -4     6163.15     6528.10    106.58 o 
   4   6  -4     2589.64     2388.16     64.21 o 
   6   6  -4     8960.44     8588.20    121.84 o 
   8   6  -4    13071.44    12456.12    187.55 o 
  10   6  -4    16802.97    16758.64    220.13 o 
  12   6  -4     3230.64     3439.79    142.88 o 
  14   6  -4     1769.53     1752.64    168.95 o 
  16   6  -4     5279.06     5210.43    239.64 o 
  18   6  -4     2050.93     1999.99    179.88 o 
  20   6  -4     1883.38     2158.35    205.15 o 
   0   8  -4     5797.19     6083.33    157.11 o 
   2   8  -4    24903.08    25603.25    221.70 o 
   4   8  -4    14149.27    13800.31    152.56 o 
   6   8  -4     7195.46     7457.54    114.19 o 
   8   8  -4     7164.05     7069.16    140.19 o 
  10   8  -4     3725.22     4029.50    124.22 o 
  12   8  -4     1370.05     1532.02    130.69 o 
  14   8  -4      168.32      231.20     89.20 o 
  16   8  -4      428.37      543.96    129.23 o 
  18   8  -4      782.21      821.09    143.41 o 
  20   8  -4      144.82      213.74    128.77 o 
   2  10  -4    12271.35    13386.56    155.46 o 
   4  10  -4    12396.39    12781.37    141.63 o 
   6  10  -4    13230.90    13617.16    175.85 o 
   8  10  -4     7108.73     6780.26    131.67 o 
  10  10  -4    22117.14    22079.81    246.17 o 
  12  10  -4      290.27      281.70     75.80 o 
  14  10  -4      657.75      771.36    113.14 o 
  16  10  -4    10921.17    10787.75    309.48 o 
  18  10  -4      698.37      910.19    151.78 o 
  20  10  -4      372.91      533.01    148.03 o 
   0  12  -4    13023.31    12615.47    230.10 o 
   2  12  -4    17157.14    16353.50    188.46 o 
   4  12  -4    20975.27    20341.58    188.09 o 
   6  12  -4     6187.76     5793.71    120.94 o 
   8  12  -4     4066.73     4160.48    115.65 o 
  10  12  -4     5740.35     5732.45    135.90 o 
  12  12  -4       44.98       59.23     72.01 o 
  14  12  -4     1611.91     1543.23    159.09 o 
  16  12  -4     1217.16     1394.34    166.61 o 
  18  12  -4     1941.46     2294.65    197.62 o 
  20  12  -4     1721.00     2271.01    241.02 o 
   2  14  -4    29331.60    28871.30    277.13 o 
   4  14  -4    21080.61    20524.89    187.29 o 
   6  14  -4     1597.76     1467.07     65.76 o 
   8  14  -4     4215.89     4054.00    104.08 o 
  10  14  -4     3637.14     3731.21    144.10 o 
  12  14  -4     7668.96     7857.26    207.34 o 
  14  14  -4    16868.63    17435.10    350.32 o 
  16  14  -4     1503.18     1519.09    170.61 o 
  18  14  -4     1690.42     1859.25    188.11 o 
  20  14  -4       12.61      291.89    139.09 o 
   0  16  -4    51959.10    48409.73    918.66 o 
   2  16  -4     6697.44     6772.24    116.58 o 
   4  16  -4     8533.55     8968.42    126.24 o 
   6  16  -4     4060.24     4140.32     86.54 o 
   8  16  -4      593.31      682.84     68.07 o 
  10  16  -4     6341.90     5938.61    147.31 o 
  12  16  -4     8283.59     8834.68    222.13 o 
  14  16  -4     3206.39     3435.94    169.72 o 
  16  16  -4     1095.22     1296.80    149.52 o 
  18  16  -4     3089.87     3387.11    227.47 o 
  20  16  -4      469.92      486.41    153.62 o 
   2  18  -4      599.85      756.80     57.79 o 
   4  18  -4     7017.13     6787.49    119.69 o 
   6  18  -4     3294.14     3042.22     96.59 o 
   8  18  -4    10294.14    10409.45    168.99 o 
  10  18  -4      266.27      341.53     66.72 o 
  12  18  -4     5256.59     5312.72    184.06 o 
  14  18  -4     2357.94     2476.43    154.75 o 
  16  18  -4     5189.09     5263.13    231.83 o 
  18  18  -4     3231.04     3413.57    255.01 o 
  20  18  -4     2386.61     2644.89    346.20 o 
   0  20  -4     7651.08     7783.59    228.43 o 
   2  20  -4    16316.30    16825.94    199.42 o 
   4  20  -4     3625.88     3443.71     99.19 o 
   6  20  -4    19224.16    18143.65    227.13 o 
   8  20  -4     4216.86     4594.45    121.62 o 
  10  20  -4       38.38      150.58     76.34 o 
  12  20  -4     4174.82     4018.71    185.08 o 
  14  20  -4     8613.11     8226.84    250.56 o 
  16  20  -4     3241.07     2857.66    206.85 o 
  18  20  -4     2020.48     1840.53    206.89 o 
  20  20  -4      239.76      246.24    154.84 o 
   2  22  -4     1443.41     1483.98     92.55 o 
   4  22  -4     3224.50     3058.35    107.27 o 
   6  22  -4     4379.97     4454.51    119.28 o 
   8  22  -4    13225.19    12924.33    185.57 o 
  10  22  -4    15514.62    14637.11    251.73 o 
  12  22  -4     4151.00     4185.47    188.96 o 
  14  22  -4      537.26      657.66    121.74 o 
  16  22  -4      620.30      422.00    128.76 o 
  18  22  -4      273.64      358.20    142.66 o 
  20  22  -4      257.53      682.75    183.02 o 
   0  24  -4     1054.74      908.14    110.70 o 
   2  24  -4    13173.21    13086.49    168.50 o 
   4  24  -4     6317.18     5955.95    141.65 o 
   6  24  -4     3449.39     3641.56    114.01 o 
   8  24  -4     7932.04     7313.22    165.32 o 
  10  24  -4     9784.66     9264.73    208.36 o 
  12  24  -4    15347.20    15651.25    337.40 o 
  14  24  -4     2387.34     2560.68    176.80 o 
  16  24  -4      150.60      399.45    128.86 o 
  18  24  -4     1012.08     1118.27    184.44 o 
  20  24  -4      514.33      947.78    186.17 o 
   2  26  -4     6972.72     6970.17    129.64 o 
   4  26  -4    14442.29    13847.86    185.39 o 
   6  26  -4      206.49      238.28     57.52 o 
   8  26  -4     6623.24     6359.01    176.23 o 
  10  26  -4      234.10      315.22     72.49 o 
  12  26  -4     5157.06     5292.18    211.26 o 
  14  26  -4      337.01      451.97    118.22 o 
  16  26  -4     3589.20     3437.35    223.74 o 
  18  26  -4      344.65      588.68    192.02 o 
   0  28  -4     2418.11     2421.25    235.11 o 
   2  28  -4    24579.81    24147.80    240.19 o 
   4  28  -4     2102.51     2225.51     86.42 o 
   6  28  -4     6097.15     6361.09    153.44 o 
   8  28  -4     1083.13     1160.54     81.43 o 
  10  28  -4     6074.10     5864.13    166.35 o 
  12  28  -4     4923.39     4974.80    210.52 o 
  14  28  -4     1019.52     1014.80    151.50 o 
  16  28  -4      785.20     1068.74    191.82 o 
  18  28  -4     5431.94     5934.51    347.03 o 
   2  30  -4    14880.43    14813.26    203.79 o 
   4  30  -4     9063.51     8494.81    148.93 o 
   6  30  -4     4876.21     4390.27    135.65 o 
   8  30  -4     1466.97     1587.09    103.76 o 
  10  30  -4     2114.33     2268.85    124.60 o 
  12  30  -4     2982.35     3025.04    183.57 o 
  14  30  -4     1085.52      815.08    167.72 o 
  16  30  -4     6394.14     6437.54    283.83 o 
  18  30  -4      734.50      991.79    190.19 o 
   0  32  -4     1809.77     1640.72    126.91 o 
   2  32  -4     3934.74     3839.57    122.70 o 
   4  32  -4     2007.18     2085.88    101.67 o 
   6  32  -4     9538.79     9219.47    214.36 o 
   8  32  -4     9414.25     8788.56    179.58 o 
  10  32  -4       11.45       31.65     66.11 o 
  12  32  -4     5745.55     5596.50    227.92 o 
  14  32  -4      839.03     1040.22    144.52 o 
  16  32  -4      866.15     1005.00    156.39 o 
  18  32  -4     1430.81     1300.40    203.21 o 
   2  34  -4     1094.22     1185.42     78.82 o 
   4  34  -4     4860.14     4569.70    135.70 o 
   6  34  -4     2931.84     2804.78    131.31 o 
   8  34  -4     8520.85     8701.18    190.80 o 
  10  34  -4     1151.47     1068.26    114.30 o 
  12  34  -4     5833.81     5624.04    233.18 o 
  14  34  -4     1616.06     1614.79    161.87 o 
  16  34  -4       69.10      319.23    125.83 o 
  18  34  -4      414.13      771.06    164.13 o 
   0  36  -4      840.54      952.25    109.02 o 
   2  36  -4    12737.01    12477.08    195.34 o 
   4  36  -4     3076.03     2876.37    120.29 o 
   6  36  -4    11596.86    12081.61    235.09 o 
   8  36  -4     1001.63     1083.15    105.12 o 
  10  36  -4      239.32      259.23     90.89 o 
  12  36  -4     1323.31     1542.77    157.78 o 
  14  36  -4      842.18      942.21    142.09 o 
  16  36  -4     1036.43      993.78    159.01 o 
  18  36  -4      859.79      902.77    173.52 o 
   2  38  -4     6257.15     6220.30    140.99 o 
   4  38  -4      427.13      415.66     72.04 o 
   6  38  -4      334.22      300.48     76.18 o 
   8  38  -4     6684.70     6614.39    178.79 o 
  10  38  -4      925.48      848.52    109.58 o 
  12  38  -4     4628.20     4423.57    218.20 o 
  14  38  -4     1088.07     1022.22    146.12 o 
  16  38  -4      517.28      782.67    153.23 o 
  18  38  -4      433.31      604.34    170.97 o 
   0  40  -4    10838.43    10702.67    307.42 o 
   2  40  -4     3230.76     3422.18    133.01 o 
   4  40  -4     6284.01     5758.09    163.33 o 
   6  40  -4     7533.44     7718.07    199.39 o 
   8  40  -4     3946.29     3891.59    154.86 o 
  10  40  -4      386.77      435.06     99.44 o 
  12  40  -4     1591.90     1794.13    170.95 o 
  14  40  -4      172.45      345.06    122.57 o 
  16  40  -4     1222.18     1438.41    182.52 o 
   2  42  -4     2078.26     2196.55    172.45 o 
   4  42  -4    10207.26    10149.54    213.26 o 
   6  42  -4     4291.87     4344.55    165.11 o 
   8  42  -4     4069.50     4124.12    163.19 o 
  10  42  -4      453.83      677.44    107.26 o 
  12  42  -4     2220.16     2339.88    185.90 o 
  14  42  -4     2911.38     3284.20    289.78 o 
  16  42  -4     3370.20     3358.04    223.66 o 
   0  44  -4     1122.46      902.00    120.20 o 
   2  44  -4    11863.65    11658.44    227.26 o 
   4  44  -4     3006.70     3233.19    143.74 o 
   6  44  -4     5972.87     6283.69    192.88 o 
   8  44  -4      750.46      554.88     92.02 o 
  10  44  -4     2430.57     2520.54    158.66 o 
  12  44  -4      356.54      181.34    142.72 o 
  14  44  -4      356.76      512.50    128.68 o 
  16  44  -4      426.54      761.61    145.91 o 
   2  46  -4     1462.77     1481.76    102.32 o 
   4  46  -4     1499.69     1361.41    112.45 o 
   6  46  -4     5575.41     5415.08    190.88 o 
   8  46  -4     2344.38     2233.50    134.03 o 
  10  46  -4     5147.16     4958.33    225.80 o 
  12  46  -4      223.80      368.69    126.36 o 
  14  46  -4     1821.35     2011.95    187.57 o 
  16  46  -4     2020.43     2325.26    236.42 o 
   0  48  -4     6599.68     6306.35    294.21 o 
   2  48  -4     3564.83     3640.35    150.96 o 
   4  48  -4     5502.72     5590.62    307.45 o 
   6  48  -4     1000.72     1050.72    118.41 o 
   8  48  -4     1910.94     2054.59    156.64 o 
  10  48  -4      190.24      388.48     96.53 o 
  12  48  -4     2394.77     2753.06    198.66 o 
  14  48  -4     1420.81     1705.49    184.33 o 
   2  50  -4      674.24      604.03     84.14 o 
   4  50  -4       77.61      147.05     76.12 o 
   6  50  -4      828.01      822.27    111.61 o 
   8  50  -4      948.34      988.90    112.55 o 
  10  50  -4     5009.41     4693.27    237.53 o 
  12  50  -4      386.99      602.45    129.35 o 
  14  50  -4     2008.93     2192.31    204.96 o 
   0  52  -4     9556.23     9909.14    298.82 o 
   2  52  -4     2333.99     2272.98    129.01 o 
   4  52  -4     6188.69     6319.50    203.05 o 
   6  52  -4     3173.00     3340.41    180.71 o 
   8  52  -4     1869.67     1709.33    131.30 o 
  10  52  -4      864.84     1090.97    161.75 o 
  12  52  -4      155.88      622.68    133.34 o 
  14  52  -4      704.28     1315.18    167.46 o 
   2  54  -4     1124.66     1042.81    105.29 o 
   4  54  -4     4753.40     3953.14    178.26 o 
   6  54  -4     3565.78     3513.40    213.55 o 
   8  54  -4     1167.61     1090.85    246.70 o 
  10  54  -4      200.43      382.41    101.69 o 
  12  54  -4       65.37      108.32    138.32 o 
   0  56  -4     7503.30     7551.42    283.52 o 
   2  56  -4      184.59      158.64     77.65 o 
   4  56  -4     1190.14     1420.56    135.11 o 
   6  56  -4     1019.32     1174.67    128.17 o 
   8  56  -4     1006.24      957.96    132.25 o 
  10  56  -4      770.14     1018.74    187.08 o 
  12  56  -4     1030.61      892.06    166.50 o 
   2  58  -4      813.76      872.95    104.22 o 
   4  58  -4     2382.93     2188.28    152.86 o 
   6  58  -4     2495.36     2441.66    161.07 o 
   8  58  -4      963.51      979.19    143.91 o 
  10  58  -4     3111.92     2545.14    177.07 o 
  12  58  -4      486.64      463.17    148.34 o 
   0  60  -4     2121.27     2069.66    219.31 o 
   2  60  -4      607.46      684.28    120.85 o 
   4  60  -4     3992.11     3956.54    191.33 o 
   6  60  -4      329.35      452.41    105.66 o 
   8  60  -4       89.12      170.06    141.26 o 
  10  60  -4      116.34      298.76    117.34 o 
   2  62  -4      860.34      756.79    139.05 o 
   4  62  -4      339.68      385.73    105.49 o 
   6  62  -4      609.25      802.63    123.32 o 
   8  62  -4      212.91      157.45    109.87 o 
  10  62  -4     5308.12     5472.02    306.46 o 
   0  64  -4     1726.14     1820.28    201.74 o 
   2  64  -4       14.33      144.30     98.56 o 
   4  64  -4     3847.24     3890.59    428.75 o 
   6  64  -4      247.03      337.46    108.90 o 
   8  64  -4     1431.16     1485.91    162.35 o 
   2  66  -4      262.17      370.86    108.95 o 
   4  66  -4     1590.12     2109.05    205.86 o 
   6  66  -4      719.17      756.22    144.98 o 
   0  68  -4     3820.03     4146.00    318.26 o 
   2  68  -4      446.34      641.13    134.64 o 
   4  68  -4      944.10      776.77    152.85 o 
   2  70  -4      260.65      162.69    126.58 o 
   1   1  -3    25842.70    26086.10    218.48 o 
   3   1  -3    26659.83    26600.33    222.91 o 
   5   1  -3    21313.79    21415.36    167.45 o 
   7   1  -3    19884.87    19665.87    224.69 o 
   9   1  -3     6029.39     5549.20    125.74 o 
  11   1  -3       61.11        2.41     53.46 o 
  13   1  -3    22350.14    22845.63    462.98 o 
  15   1  -3     3186.49     3644.63    210.28 o 
  17   1  -3     2102.48     2319.44    171.22 o 
  19   1  -3     3207.26     3115.93    355.63 o 
  21   1  -3     1230.12     1221.41    184.22 o 
   1   3  -3    35610.90    35794.15    253.69 o 
   3   3  -3      541.11      515.97     36.82 o 
   5   3  -3     8991.28     9791.38    105.03 o 
   7   3  -3    12059.33    11290.22    152.56 o 
   9   3  -3    10956.94    10915.22    166.32 o 
  11   3  -3     9589.89     9396.23    153.44 o 
  13   3  -3     4518.28     4340.15    182.00 o 
  15   3  -3      384.51      542.34    145.73 o 
  17   3  -3     5452.55     5261.77    307.79 o 
  19   3  -3     3102.75     3650.75    280.13 o 
  21   3  -3     2216.58     2530.68    227.14 o 
   1   5  -3    35914.86    37111.73    297.47 o 
   3   5  -3    30324.64    30262.28    244.28 o 
   5   5  -3     5340.27     5102.64     81.48 o 
   7   5  -3    35466.69    36343.93    283.99 o 
   9   5  -3     1574.33     1576.17     82.15 o 
  11   5  -3     4443.13     4724.28    124.71 o 
  13   5  -3     1215.66     1274.54    122.90 o 
  15   5  -3     2272.24     2409.60    169.90 o 
  17   5  -3     1562.15     1807.77    170.58 o 
  19   5  -3      525.83      646.86    183.83 o 
  21   5  -3      137.76      300.23    154.57 o 
   1   7  -3    19684.76    19337.49    265.74 o 
   3   7  -3    67065.03    66358.82    494.03 o 
   5   7  -3     3100.63     2971.96     94.45 o 
   7   7  -3     1329.88     1481.95     74.45 o 
   9   7  -3     2656.17     2441.95     85.18 o 
  11   7  -3     8781.08     8649.64    165.60 o 
  13   7  -3     1118.06     1171.05    135.35 o 
  15   7  -3     4169.31     4204.45    205.48 o 
  17   7  -3     7851.97     7581.31    266.15 o 
  19   7  -3     1187.13     1308.71    176.50 o 
  21   7  -3     1811.13     1828.89    210.12 o 
   1   9  -3     1781.61     1940.68     74.69 o 
   3   9  -3    28348.24    28196.07    237.76 o 
   5   9  -3    11692.59    12418.85    165.40 o 
   7   9  -3      628.05      532.81     52.09 o 
   9   9  -3    10133.10     9829.70    139.90 o 
  11   9  -3     7387.31     7644.70    152.61 o 
  13   9  -3     1686.10     1493.59    123.70 o 
  15   9  -3     6278.03     6183.20    229.39 o 
  17   9  -3     2498.76     2849.35    195.24 o 
  19   9  -3     1495.32     1739.82    354.46 o 
  21   9  -3     1541.06     1798.14    211.31 o 
   1  11  -3     4369.87     4555.99     89.92 o 
   3  11  -3    30589.38    32203.50    349.29 o 
   5  11  -3    25179.25    25185.49    220.73 o 
   7  11  -3     4897.60     4808.96    129.81 o 
   9  11  -3     1411.62     1327.35     71.11 o 
  11  11  -3    14167.80    13613.91    202.07 o 
  13  11  -3     7913.64     7814.24    216.92 o 
  15  11  -3     2321.91     2429.65    171.91 o 
  17  11  -3     1146.42     1049.36    147.05 o 
  19  11  -3      193.12      412.32    199.93 o 
  21  11  -3      184.96      348.60    157.20 o 
   1  13  -3    23742.19    23637.20    214.21 o 
   3  13  -3    28333.47    31785.65    250.85 o 
   5  13  -3     2432.23     2245.61     59.41 o 
   7  13  -3     7362.15     6703.11    123.78 o 
   9  13  -3    24139.53    23084.00    227.88 o 
  11  13  -3     5161.42     5794.98    151.04 o 
  13  13  -3     6677.80     6603.78    202.37 o 
  15  13  -3      838.65      823.71    111.32 o 
  17  13  -3     2839.63     2809.80    257.05 o 
  19  13  -3      166.96      281.06    174.58 o 
  21  13  -3     3239.07     3576.41    459.98 o 
   1  15  -3     4653.16     4632.28     92.90 o 
   3  15  -3    11072.46    11523.15    156.56 o 
   5  15  -3     3652.02     3798.43     81.05 o 
   7  15  -3     7952.37     7492.09    121.06 o 
   9  15  -3    10145.62    10315.74    144.44 o 
  11  15  -3     2018.51     2264.16    112.33 o 
  13  15  -3     5185.30     5030.60    175.14 o 
  15  15  -3     1541.05     2075.76    153.09 o 
  17  15  -3      518.51      488.12    126.96 o 
  19  15  -3     5131.06     5383.14    283.55 o 
  21  15  -3      280.54      389.12    152.54 o 
   1  17  -3     8914.50     8179.82    122.17 o 
   3  17  -3     2399.46     2879.90     80.23 o 
   5  17  -3    19660.78    19965.22    189.16 o 
   7  17  -3    10603.99     9989.38    134.39 o 
   9  17  -3     4201.88     4195.22     98.69 o 
  11  17  -3     4756.55     4777.74    152.48 o 
  13  17  -3     5212.38     6153.73    191.73 o 
  15  17  -3     9353.94     9317.67    277.05 o 
  17  17  -3     2020.17     1911.76    181.58 o 
  19  17  -3     1332.71     1606.97    185.46 o 
  21  17  -3      919.39      666.57    164.99 o 
   1  19  -3    59616.95    58957.10    397.70 o 
   3  19  -3      354.40      620.03     51.53 o 
   5  19  -3    16738.78    16856.48    195.78 o 
   7  19  -3       63.08       -9.32     44.35 o 
   9  19  -3     9004.17     8112.16    139.34 o 
  11  19  -3     6514.11     6716.47    189.55 o 
  13  19  -3     1857.25     1888.94    128.59 o 
  15  19  -3     3142.21     3689.75    263.03 o 
  17  19  -3      231.31      269.49    119.04 o 
  19  19  -3     1022.34     1079.28    190.09 o 
  21  19  -3      276.91      440.44    380.84 o 
   1  21  -3    25037.91    26025.90    221.57 o 
   3  21  -3     5333.39     4850.71     98.67 o 
   5  21  -3     9496.48     9267.50    157.66 o 
   7  21  -3     4748.00     4028.08    105.96 o 
   9  21  -3     4522.99     4446.56    108.57 o 
  11  21  -3      374.65      227.38     77.05 o 
  13  21  -3     9697.34     9744.95    236.46 o 
  15  21  -3     5901.29     5957.68    225.69 o 
  17  21  -3      168.58      223.39    115.82 o 
  19  21  -3     5377.00     5254.05    287.21 o 
   1  23  -3    14953.17    14857.15    170.43 o 
   3  23  -3     1087.84     1092.94     63.87 o 
   5  23  -3    19810.46    19582.90    220.97 o 
   7  23  -3     7519.22     7697.07    136.70 o 
   9  23  -3     2672.90     2807.50    102.97 o 
  11  23  -3     1385.94     1311.21    122.35 o 
  13  23  -3     1263.30     1477.15    133.44 o 
  15  23  -3     3940.18     4192.40    222.48 o 
  17  23  -3     3067.05     3607.04    328.37 o 
  19  23  -3      334.20      581.36    161.17 o 
   1  25  -3     5274.72     5326.91    105.97 o 
   3  25  -3     3582.62     2973.27    114.24 o 
   5  25  -3     9076.72     9227.72    147.46 o 
   7  25  -3     2538.61     2273.55    101.61 o 
   9  25  -3    20557.34    19694.49    239.70 o 
  11  25  -3     8148.10     8047.22    227.61 o 
  13  25  -3       47.29       31.81     87.27 o 
  15  25  -3     1771.97     2112.85    180.76 o 
  17  25  -3      143.32      245.87    135.23 o 
  19  25  -3      700.04      876.45    177.79 o 
   1  27  -3     6620.46     6763.77    131.86 o 
   3  27  -3    15032.20    14986.76    166.68 o 
   5  27  -3    11020.05    10683.55    155.85 o 
   7  27  -3     1843.40     2029.58     94.62 o 
   9  27  -3     6787.53     6910.24    150.82 o 
  11  27  -3     6429.35     6600.02    214.24 o 
  13  27  -3     2617.27     2510.28    165.08 o 
  15  27  -3     1921.38     1789.27    174.34 o 
  17  27  -3     2040.93     2023.15    213.08 o 
  19  27  -3      370.48      516.77    171.31 o 
   1  29  -3     2183.08     2237.74     91.04 o 
   3  29  -3      267.57      194.81     41.60 o 
   5  29  -3     3356.27     3321.52     99.81 o 
   7  29  -3     1397.76     1331.67     89.76 o 
   9  29  -3     7150.94     7179.44    156.27 o 
  11  29  -3     7976.37     7862.47    237.75 o 
  13  29  -3     1086.92     1252.23    156.76 o 
  15  29  -3     1473.28     1535.50    169.08 o 
  17  29  -3      141.15      345.43    124.86 o 
  19  29  -3     1229.58     1399.29    202.22 o 
   1  31  -3    11133.68    11111.82    156.58 o 
   3  31  -3    17253.33    16808.63    171.52 o 
   5  31  -3    18584.85    18103.55    234.04 o 
   7  31  -3     7430.06     7333.31    167.05 o 
   9  31  -3     6567.58     6557.92    153.75 o 
  11  31  -3     5490.93     5465.02    208.16 o 
  13  31  -3      808.98      984.60    151.03 o 
  15  31  -3     1749.09     1680.08    172.71 o 
  17  31  -3     1249.17     1241.06    168.61 o 
  19  31  -3     5140.11     5469.25    302.21 o 
   1  33  -3     7441.74     7515.73    134.69 o 
   3  33  -3     5866.87     5031.35    110.82 o 
   5  33  -3     9796.91     9895.30    177.46 o 
   7  33  -3     2581.87     2536.34    116.45 o 
   9  33  -3     1575.17     1871.15    103.24 o 
  11  33  -3      315.88      202.52     73.58 o 
  13  33  -3     1097.07     1112.74    135.17 o 
  15  33  -3     4770.18     4714.94    226.95 o 
  17  33  -3      649.91      847.75    154.73 o 
  19  33  -3      478.50      713.21    173.29 o 
   1  35  -3     6756.68     6635.60    129.37 o 
   3  35  -3      928.74      865.21     60.55 o 
   5  35  -3     1380.36     1429.91     94.98 o 
   7  35  -3     4238.97     4005.44    147.66 o 
   9  35  -3      311.47      304.41     72.97 o 
  11  35  -3     6175.50     6084.92    183.97 o 
  13  35  -3     9573.03     9865.28    284.58 o 
  15  35  -3     3174.32     3180.07    214.24 o 
  17  35  -3     2585.92     3080.91    243.02 o 
  19  35  -3     1337.54     1379.14    464.06 o 
   1  37  -3     9072.46     9416.17    159.82 o 
   3  37  -3      869.75      999.70     65.77 o 
   5  37  -3     3126.00     3062.68    122.22 o 
   7  37  -3     1183.56     1330.39    104.93 o 
   9  37  -3     2192.19     2050.15    126.40 o 
  11  37  -3     5856.49     5949.97    233.49 o 
  13  37  -3     2483.35     2546.87    179.77 o 
  15  37  -3      900.99      890.27    213.65 o 
  17  37  -3       43.05      371.34    130.77 o 
   1  39  -3     3026.93     3154.34    109.67 o 
   3  39  -3     1307.00     1347.90     79.54 o 
   5  39  -3    14564.98    15145.23    231.39 o 
   7  39  -3     1201.91     1351.53    102.21 o 
   9  39  -3      720.12      870.12    102.45 o 
  11  39  -3      503.09      720.20    103.92 o 
  13  39  -3      325.07      425.51    113.87 o 
  15  39  -3       81.82      248.13    108.95 o 
  17  39  -3       37.51      157.33    129.27 o 
   1  41  -3      617.66      447.59     93.80 o 
   3  41  -3     5879.60     6042.06    144.07 o 
   5  41  -3     5477.18     5388.18    152.25 o 
   7  41  -3    11089.61    10933.25    242.90 o 
   9  41  -3     4245.47     4267.06    173.07 o 
  11  41  -3     1817.99     1923.18    135.72 o 
  13  41  -3     1442.83     1805.60    151.96 o 
  15  41  -3      174.22      244.30    105.96 o 
  17  41  -3      269.90      518.80    148.64 o 
   1  43  -3     2538.97     2578.21    111.56 o 
   3  43  -3      572.63      733.28     75.31 o 
   5  43  -3     1053.29     1092.36     91.04 o 
   7  43  -3     5693.92     5834.94    181.65 o 
   9  43  -3     6864.33     6660.03    187.73 o 
  11  43  -3     8012.56     8625.96    221.70 o 
  13  43  -3      885.05      994.16    130.18 o 
  15  43  -3      339.75      412.03    120.33 o 
  17  43  -3      257.00      510.23    161.85 o 
   1  45  -3      453.68      384.73     67.99 o 
   3  45  -3     6220.52     6242.86    153.09 o 
   5  45  -3     9047.58     9006.25    195.32 o 
   7  45  -3      590.70      514.15     89.10 o 
   9  45  -3      674.08      708.97    101.00 o 
  11  45  -3     2530.94     2823.64    151.87 o 
  13  45  -3     1590.25     1367.87    162.20 o 
  15  45  -3     3579.83     3686.68    209.57 o 
   1  47  -3      482.85      610.70     74.65 o 
   3  47  -3    11197.93    11413.45    210.44 o 
   5  47  -3      298.46      365.90     76.39 o 
   7  47  -3       20.55       67.73     75.83 o 
   9  47  -3      693.03      662.62    101.72 o 
  11  47  -3     2211.67     2282.26    144.99 o 
  13  47  -3      620.87      522.00    120.07 o 
  15  47  -3     1017.48     1065.80    157.37 o 
   1  49  -3     4089.85     3875.26    140.33 o 
   3  49  -3     1155.51     1171.12    101.31 o 
   5  49  -3      693.76      671.86     95.10 o 
   7  49  -3     1564.70     1324.46    177.81 o 
   9  49  -3     1122.07      845.73    108.80 o 
  11  49  -3     1360.52     1593.12    130.93 o 
  13  49  -3      787.28      828.84    130.45 o 
  15  49  -3      632.96      740.74    157.33 o 
   1  51  -3     5133.64     5478.16    153.98 o 
   3  51  -3     6604.24     6513.46    174.67 o 
   5  51  -3     1472.93     1478.18    118.04 o 
   7  51  -3      700.92      698.94    112.12 o 
   9  51  -3      670.87      501.71    103.59 o 
  11  51  -3     1478.63     1374.68    131.05 o 
  13  51  -3      815.52      744.32    147.21 o 
  15  51  -3      168.53      387.57    182.94 o 
   1  53  -3     6070.25     6056.56    174.97 o 
   3  53  -3      584.81      437.17     86.47 o 
   5  53  -3      797.15      625.99    128.64 o 
   7  53  -3     4642.87     4802.73    233.42 o 
   9  53  -3      313.77      424.39     97.68 o 
  11  53  -3      398.40      598.83    107.89 o 
  13  53  -3     2143.83     2514.96    199.76 o 
   1  55  -3      304.82      208.64     75.04 o 
   3  55  -3       23.84       59.38     74.03 o 
   5  55  -3     4338.62     4776.31    296.50 o 
   7  55  -3     6343.65     6598.34    216.27 o 
   9  55  -3     1538.00     1606.07    157.02 o 
  11  55  -3      157.25      218.06    103.03 o 
  13  55  -3     1009.91      918.26    171.25 o 
   1  57  -3     1016.37     1183.83    153.10 o 
   3  57  -3     1401.14     1493.44    117.15 o 
   5  57  -3      630.65      610.89    106.69 o 
   7  57  -3     6259.93     6066.90    308.87 o 
   9  57  -3      430.07      271.01    112.86 o 
  11  57  -3      754.08      923.25    131.89 o 
  13  57  -3     1835.09     1639.41    338.56 o 
   1  59  -3      435.15      460.38     88.14 o 
   3  59  -3     1251.48     1383.89    117.15 o 
   5  59  -3       18.74      101.77     88.82 o 
   7  59  -3      102.81      -51.30     94.61 o 
   9  59  -3     1940.75     2084.98    189.13 o 
  11  59  -3      861.09      824.68    133.37 o 
   1  61  -3     3271.35     3246.24    152.00 o 
   3  61  -3      773.59      810.54    111.75 o 
   5  61  -3      173.93      113.54     96.55 o 
   7  61  -3     1907.64     1749.13    159.55 o 
   9  61  -3      323.40      430.11    184.80 o 
  11  61  -3      579.71      530.04    142.89 o 
   1  63  -3       29.78      351.63     92.32 o 
   3  63  -3     4066.29     4126.38    179.22 o 
   5  63  -3      331.53      479.53    108.25 o 
   7  63  -3       98.51       41.20    119.74 o 
   9  63  -3      132.44       -7.33    113.22 o 
   1  65  -3     4464.43     4602.55    187.55 o 
   3  65  -3     1519.18     1518.74    131.88 o 
   5  65  -3      477.89      529.18    115.62 o 
   7  65  -3      192.49      205.36    111.67 o 
   9  65  -3     1360.06     1320.42    171.55 o 
   1  67  -3       65.86      276.79     97.83 o 
   3  67  -3      529.80      529.07    112.15 o 
   5  67  -3     1154.72     1047.11    185.51 o 
   7  67  -3      520.45      495.73    158.28 o 
   1  69  -3     2274.73     2076.19    153.88 o 
   3  69  -3      144.58      211.13    105.89 o 
   5  69  -3     1312.68     1551.22    158.97 o 
   1  71  -3       70.50      111.63    112.78 o 
   2   0  -2   108240.28   108396.40    987.15 o 
   6   0  -2    28001.97    29245.64    328.18 o 
  10   0  -2     3541.39     3550.72    184.40 o 
  14   0  -2    35611.76    34566.34    740.36 o 
  18   0  -2     4777.52     4608.28    504.91 o 
  22   0  -2     1977.24     1650.67    539.53 o 
   0   2  -2   263457.16   263916.28   1903.53 o 
   2   2  -2     3717.88     3469.29     72.26 o 
   4   2  -2    20811.65    20914.51    232.00 o 
   6   2  -2     2308.01     2830.22     85.15 o 
   8   2  -2     1467.29     1620.30     65.39 o 
  10   2  -2    11227.63    11269.90    147.40 o 
  12   2  -2      740.05      558.54     84.46 o 
  14   2  -2    10229.79    10096.70    281.86 o 
  16   2  -2     3131.07     3695.29    198.46 o 
  18   2  -2      309.39      342.48    118.75 o 
  20   2  -2     5517.68     5782.01    297.62 o 
  22   2  -2      202.75      376.12    224.19 o 
   2   4  -2    29022.93    28015.38    236.68 o 
   4   4  -2    11135.12    10848.50    145.92 o 
   6   4  -2     2039.30     1911.05     77.10 o 
   8   4  -2    16801.28    17304.36    170.86 o 
  10   4  -2    32244.81    31707.44    261.68 o 
  12   4  -2     3481.38     3816.06    263.32 o 
  14   4  -2     1370.23     1861.31    172.93 o 
  16   4  -2     5734.26     5783.96    228.74 o 
  18   4  -2      670.73      562.50    182.01 o 
  20   4  -2     2594.72     2749.83    218.46 o 
   0   6  -2     2509.21     2620.43    124.35 o 
   2   6  -2    34451.22    33237.29    279.88 o 
   4   6  -2    37133.69    36820.73    297.21 o 
   6   6  -2    32784.13    33124.11    388.31 o 
   8   6  -2    23326.43    22771.04    204.74 o 
  10   6  -2    11202.36    10963.26    154.84 o 
  12   6  -2     3796.98     3594.17    139.60 o 
  14   6  -2     2147.63     2352.91    154.87 o 
  16   6  -2     1354.42     1367.32    147.04 o 
  18   6  -2       25.51      -27.81    110.18 o 
  20   6  -2      885.78     1208.68    173.50 o 
   2   8  -2    31477.86    31012.48    267.86 o 
   4   8  -2     4882.90     4814.12     95.21 o 
   6   8  -2    24820.20    25037.68    238.22 o 
   8   8  -2      179.11      209.79     44.25 o 
  10   8  -2    46021.86    45368.74    293.40 o 
  12   8  -2     6239.41     6461.52    170.98 o 
  14   8  -2      729.47      673.86    109.35 o 
  16   8  -2      821.20      953.13    132.81 o 
  18   8  -2     2735.85     3140.58    217.01 o 
  20   8  -2      617.81      403.72    142.22 o 
   0  10  -2    77373.25    77222.66    947.27 o 
   2  10  -2    25829.34    24706.11    221.55 o 
   4  10  -2    42100.45    41486.25    291.70 o 
   6  10  -2    10424.42    10683.01    142.89 o 
   8  10  -2    35839.03    34984.59    234.08 o 
  10  10  -2    10520.13     9912.45    145.97 o 
  12  10  -2    13793.83    13877.52    226.45 o 
  14  10  -2     2519.21     2769.73    149.25 o 
  16  10  -2       12.09       19.24     82.71 o 
  18  10  -2     1930.42     2490.16    306.07 o 
  20  10  -2      414.04      483.94    205.31 o 
   2  12  -2     5714.07     5831.36    106.62 o 
   4  12  -2    48735.11    50781.68    316.94 o 
   6  12  -2    17387.57    17081.47    188.65 o 
   8  12  -2     6122.92     6166.92     94.58 o 
  10  12  -2     3323.85     3351.33     97.33 o 
  12  12  -2      581.03      816.74     96.79 o 
  14  12  -2    15099.75    14840.16    289.69 o 
  16  12  -2    11079.07    12111.20    421.10 o 
  18  12  -2     2903.91     3132.28    220.28 o 
  20  12  -2      636.19      712.37    161.80 o 
   0  14  -2    82707.55    86184.71    651.05 o 
   2  14  -2    39477.92    37967.49    323.96 o 
   4  14  -2    19719.34    22126.30    275.46 o 
   6  14  -2     4141.16     4738.69     95.82 o 
   8  14  -2     2027.53     2184.69     65.09 o 
  10  14  -2     4926.17     5098.40    127.82 o 
  12  14  -2     3331.11     3750.20    131.24 o 
  14  14  -2      379.23      709.35     99.11 o 
  16  14  -2     1512.04     1658.60    165.77 o 
  18  14  -2     2843.63     3004.82    248.45 o 
  20  14  -2     7267.64     8572.76    438.63 o 
   2  16  -2     7903.09     7843.18    120.24 o 
   4  16  -2     7434.18     7323.55    112.15 o 
   6  16  -2     3738.40     3274.23     76.61 o 
   8  16  -2     5040.60     4972.24     89.95 o 
  10  16  -2       23.16       59.48     43.61 o 
  12  16  -2     6245.86     6740.29    163.26 o 
  14  16  -2     6143.06     6361.68    203.52 o 
  16  16  -2     4008.60     4198.29    211.24 o 
  18  16  -2     1924.58     1969.08    174.95 o 
  20  16  -2     1840.80     1696.25    203.69 o 
   0  18  -2    34914.04    35950.65    407.90 o 
   2  18  -2    34731.92    37950.99    282.99 o 
   4  18  -2     3302.18     3770.95     83.92 o 
   6  18  -2    13976.93    12885.82    127.64 o 
   8  18  -2      690.03      701.03     50.87 o 
  10  18  -2     1303.71     1396.28     75.81 o 
  12  18  -2     4238.17     4343.44    150.67 o 
  14  18  -2     3097.17     3374.15    168.45 o 
  16  18  -2     2058.85     2249.56    180.36 o 
  18  18  -2      362.05      255.31    121.06 o 
  20  18  -2     1324.35     1370.20    227.43 o 
   2  20  -2    16773.84    18530.81    183.52 o 
   4  20  -2    40759.86    41483.88    303.50 o 
   6  20  -2      154.66       57.56     32.60 o 
   8  20  -2    26482.67    25941.88    210.22 o 
  10  20  -2     4976.84     5003.28    118.77 o 
  12  20  -2     3163.28     3332.52    142.99 o 
  14  20  -2      636.06      637.07    134.76 o 
  16  20  -2       81.98       35.73     94.67 o 
  18  20  -2       10.95      107.93    122.94 o 
  20  20  -2     2076.94     1955.05    208.40 o 
   0  22  -2     8555.49     9226.51    203.91 o 
   2  22  -2    20071.54    21536.93    196.18 o 
   4  22  -2    46516.73    45951.16    318.88 o 
   6  22  -2    20878.49    19724.03    211.71 o 
   8  22  -2     2040.68     2030.53     71.73 o 
  10  22  -2      180.18      335.64     56.22 o 
  12  22  -2     8560.94     8654.75    206.29 o 
  14  22  -2     2293.44     2600.39    161.68 o 
  16  22  -2      105.93      201.25    101.14 o 
  18  22  -2      416.00      523.41    129.11 o 
  20  22  -2       28.04      226.47    251.33 o 
   2  24  -2     9901.23    10068.33    136.07 o 
   4  24  -2    44776.88    46606.39    350.40 o 
   6  24  -2    13869.58    14501.55    163.69 o 
   8  24  -2     1727.05     1583.31     70.18 o 
  10  24  -2    22730.46    22535.63    252.59 o 
  12  24  -2     6481.57     6771.74    198.50 o 
  14  24  -2      510.40      352.26     93.70 o 
  16  24  -2      418.88      539.44    110.51 o 
  18  24  -2      842.98     1080.29    151.58 o 
  20  24  -2      495.25      893.25    236.31 o 
   0  26  -2       12.13       73.24     58.06 o 
   2  26  -2    25939.64    25334.90    230.92 o 
   4  26  -2      402.20      668.70     49.03 o 
   6  26  -2     1478.21     1569.38     69.06 o 
   8  26  -2     7523.79     7258.61    127.07 o 
  10  26  -2      100.74      118.20     55.67 o 
  12  26  -2      886.90      912.87     97.81 o 
  14  26  -2      156.37      187.78     97.47 o 
  16  26  -2       32.94       63.56    101.73 o 
  18  26  -2     5160.76     5371.32    518.16 o 
  20  26  -2      112.75      317.23    189.49 o 
   2  28  -2     1053.53     1547.08     67.56 o 
   4  28  -2    32177.40    32208.20    273.93 o 
   6  28  -2     1099.30     1232.64     73.46 o 
   8  28  -2     2594.69     2826.30    100.06 o 
  10  28  -2      794.40      958.53     82.52 o 
  12  28  -2     6520.19     6263.71    181.78 o 
  14  28  -2     4118.79     4493.12    206.58 o 
  16  28  -2     5943.30     5938.56    260.21 o 
  18  28  -2     2167.90     2719.69    249.22 o 
  20  28  -2      298.80      580.18    197.04 o 
   0  30  -2     5396.68     5929.06    159.59 o 
   2  30  -2    26061.17    26144.72    227.53 o 
   4  30  -2     2196.28     2350.33     73.48 o 
   6  30  -2     2419.90     2549.23     94.19 o 
   8  30  -2     2366.63     2540.93     98.29 o 
  10  30  -2     1768.70     1819.33    105.20 o 
  12  30  -2     6514.53     6670.14    190.14 o 
  14  30  -2      928.87      759.55    115.61 o 
  16  30  -2      147.89      397.93    118.78 o 
  18  30  -2     5794.69     6355.32    352.65 o 
  20  30  -2        7.76      543.89    306.61 o 
   2  32  -2     5704.38     5969.37    109.73 o 
   4  32  -2     3842.86     3938.74     93.69 o 
   6  32  -2      663.05      670.73     66.12 o 
   8  32  -2     4682.55     4708.25    124.99 o 
  10  32  -2     6197.36     5791.89    159.46 o 
  12  32  -2     5086.08     5163.38    161.87 o 
  14  32  -2     1600.73     1679.73    141.87 o 
  16  32  -2     2314.36     2416.20    184.00 o 
  18  32  -2     1204.97     1341.08    255.50 o 
   0  34  -2    11476.91    11919.63    231.31 o 
   2  34  -2     5949.61     5914.87    115.31 o 
   4  34  -2     6456.12     6405.00    126.10 o 
   6  34  -2    31557.36    31318.97    337.64 o 
   8  34  -2      142.15      164.11     54.71 o 
  10  34  -2     1257.19     1152.88     97.66 o 
  12  34  -2     5969.73     5791.59    172.49 o 
  14  34  -2     4426.48     4259.72    213.07 o 
  16  34  -2      242.75      290.76    115.79 o 
  18  34  -2      902.36     1035.89    175.06 o 
   2  36  -2     2284.11     2125.09     98.17 o 
   4  36  -2     1406.90     1405.38     75.20 o 
   6  36  -2     4973.64     5161.95    139.18 o 
   8  36  -2    15874.90    15992.64    221.75 o 
  10  36  -2       59.48       35.21     64.37 o 
  12  36  -2     2369.16     2538.18    133.92 o 
  14  36  -2     1550.29     1419.68    137.02 o 
  16  36  -2     2556.45     2778.88    195.84 o 
  18  36  -2     1784.42     1872.28    199.62 o 
   0  38  -2    28917.08    28997.30    387.02 o 
   2  38  -2     6177.39     6296.99    159.20 o 
   4  38  -2     1681.25     1779.07     84.75 o 
   6  38  -2     8022.60     7908.46    169.47 o 
   8  38  -2       65.69      183.48     60.45 o 
  10  38  -2     1135.06     1160.83    101.82 o 
  12  38  -2     4643.75     4597.96    167.58 o 
  14  38  -2      640.53      565.76    118.28 o 
  16  38  -2     1732.41     1939.00    176.58 o 
  18  38  -2      273.07      300.14    187.46 o 
   2  40  -2     4977.25     4956.43    115.35 o 
   4  40  -2      900.60      808.24     71.14 o 
   6  40  -2     5977.65     5628.55    151.32 o 
   8  40  -2     3831.72     4086.53    160.09 o 
  10  40  -2     1256.85     1384.24    109.69 o 
  12  40  -2     4549.56     4620.95    171.55 o 
  14  40  -2      711.60      621.09    118.44 o 
  16  40  -2      114.72      298.17    126.33 o 
  18  40  -2      775.17      749.46    285.80 o 
   0  42  -2     9605.95     9206.39    247.08 o 
   2  42  -2     4117.09     4298.74    116.94 o 
   4  42  -2      507.14      394.68     62.56 o 
   6  42  -2     4230.86     4234.98    141.21 o 
   8  42  -2     2522.12     2447.77    131.00 o 
  10  42  -2     1254.14     1337.56    113.10 o 
  12  42  -2     1583.48     1590.82    124.83 o 
  14  42  -2     1358.09     1350.64    144.19 o 
  16  42  -2      989.22     1130.02    157.34 o 
   2  44  -2      360.43      356.46     62.36 o 
   4  44  -2    10004.92    10435.44    207.61 o 
   6  44  -2     1978.24     2156.83    114.80 o 
   8  44  -2     1072.29     1103.21    104.02 o 
  10  44  -2     1593.92     1670.57    123.93 o 
  12  44  -2      483.10      402.37     98.44 o 
  14  44  -2     1268.28     1342.63    148.02 o 
  16  44  -2     4044.61     4246.39    232.77 o 
   0  46  -2      769.10      736.71    110.08 o 
   2  46  -2     3811.23     3765.64    131.66 o 
   4  46  -2     1439.74     1529.18     99.23 o 
   6  46  -2      256.45      313.13     74.11 o 
   8  46  -2     1521.03     1609.83    122.44 o 
  10  46  -2      215.44      296.70     85.60 o 
  12  46  -2     3513.10     3613.34    165.84 o 
  14  46  -2     1317.49     1391.61    149.05 o 
  16  46  -2       66.88      304.68    176.00 o 
   2  48  -2      493.39      404.85     67.42 o 
   4  48  -2     1169.96     1266.97     95.94 o 
   6  48  -2      313.63      386.70     83.17 o 
   8  48  -2     2470.40     3089.76    204.24 o 
  10  48  -2     9275.11     9558.21    273.98 o 
  12  48  -2     1264.72     1190.72    127.97 o 
  14  48  -2      915.25     1073.73    154.21 o 
  16  48  -2      926.32      923.74    197.56 o 
   0  50  -2      135.30       72.03     78.13 o 
   2  50  -2     1412.36     1637.67    107.51 o 
   4  50  -2     7373.84     7627.24    181.74 o 
   6  50  -2     6556.92     6495.02    186.17 o 
   8  50  -2      398.97      381.92    119.49 o 
  10  50  -2      914.45      946.82    122.96 o 
  12  50  -2     1576.42     2006.95    150.95 o 
  14  50  -2       67.00      224.90    128.87 o 
   2  52  -2     5267.02     5200.43    202.65 o 
   4  52  -2     4947.62     5167.71    201.70 o 
   6  52  -2      623.56      621.23     91.91 o 
   8  52  -2     3140.90     3214.46    267.42 o 
  10  52  -2     1533.50     1513.17    140.46 o 
  12  52  -2     1030.42      929.26    131.93 o 
  14  52  -2      552.12      761.64    155.29 o 
   0  54  -2    20573.05    21498.75    576.68 o 
   2  54  -2      529.80      550.98    124.37 o 
   4  54  -2     1372.36     1382.85    107.15 o 
   6  54  -2      875.95     1063.26    110.07 o 
   8  54  -2       14.37      132.70     90.28 o 
  10  54  -2     1144.03     1061.37    129.64 o 
  12  54  -2     1243.63     1195.73    141.01 o 
  14  54  -2       64.86      321.50    155.30 o 
   2  56  -2      271.30      248.73     78.19 o 
   4  56  -2     1076.18     1114.20    105.54 o 
   6  56  -2     1990.95     2113.08    138.75 o 
   8  56  -2      445.70      522.94    109.21 o 
  10  56  -2     1372.96     1545.51    170.90 o 
  12  56  -2      105.88      121.84    111.88 o 
   0  58  -2     3440.88     3344.44    192.61 o 
   2  58  -2      603.68      482.55     88.34 o 
   4  58  -2     2407.91     2751.99    204.21 o 
   6  58  -2     3287.63     3153.54    154.87 o 
   8  58  -2     1428.35     1445.15    147.01 o 
  10  58  -2      465.66      242.00    107.97 o 
  12  58  -2      471.73      372.49    122.84 o 
   2  60  -2     1120.33      857.92    100.08 o 
   4  60  -2      420.21      456.01     96.45 o 
   6  60  -2     2021.39     1908.23    146.98 o 
   8  60  -2      787.84      699.34    120.75 o 
  10  60  -2     1481.22     1151.58    145.44 o 
  12  60  -2      126.49      155.14    130.42 o 
   0  62  -2     2975.15     2917.06    239.09 o 
   2  62  -2      571.04      699.83     99.86 o 
   4  62  -2     3128.50     2958.84    161.00 o 
   6  62  -2      926.97     1204.45    134.85 o 
   8  62  -2     1342.20     1317.34    143.53 o 
  10  62  -2       61.04       79.28    114.84 o 
   2  64  -2     2368.46     2667.38    144.02 o 
   4  64  -2      367.50      355.83    101.87 o 
   6  64  -2      141.82      141.73    103.03 o 
   8  64  -2      529.39      487.03    122.74 o 
  10  64  -2     2688.11     2850.22    204.42 o 
   0  66  -2     4137.57     4384.75    258.71 o 
   2  66  -2     2355.90     2193.59    140.40 o 
   4  66  -2      480.78      498.09    116.58 o 
   6  66  -2     1470.80     1402.44    152.33 o 
   8  66  -2      147.65      289.81    129.79 o 
   2  68  -2       24.38      238.05     95.41 o 
   4  68  -2      320.01      358.70    110.57 o 
   6  68  -2      288.45      262.79    117.22 o 
   0  70  -2      377.51      647.46    167.27 o 
   2  70  -2      524.73      453.91    114.28 o 
   4  70  -2      193.43      219.13    130.79 o 
   2  72  -2     3226.01     3178.54    908.03 o 
   1   1  -1    14580.77    14345.39    122.89 o 
   3   1  -1     3496.68     3319.95     68.97 o 
   5   1  -1    50456.00    52160.50    324.65 o 
   7   1  -1    15453.84    14684.88    144.41 o 
   9   1  -1     6169.09     6416.89     95.72 o 
  11   1  -1     2630.24     2910.00     94.53 o 
  13   1  -1     7561.40     7592.29    205.55 o 
  15   1  -1     2096.09     2237.12    131.53 o 
  17   1  -1      717.82      850.64    137.76 o 
  19   1  -1     1303.78     1580.31    230.58 o 
  21   1  -1     1712.58     1895.85    318.43 o 
   1   3  -1    44007.56    44148.12    378.02 o 
   3   3  -1    55065.30    54242.94    488.93 o 
   5   3  -1     6562.04     6816.64    105.24 o 
   7   3  -1    18143.24    17871.67    176.95 o 
   9   3  -1    10457.63    10598.52    117.72 o 
  11   3  -1     5576.29     5827.28    121.42 o 
  13   3  -1    13231.63    13355.28    247.55 o 
  15   3  -1     1123.34     1054.82    110.96 o 
  17   3  -1     2242.43     2111.45    176.08 o 
  19   3  -1     1101.98      860.74    142.38 o 
  21   3  -1      771.34      721.30    565.06 o 
   1   5  -1    23490.49    23314.03    218.76 o 
   3   5  -1    30033.97    30344.78    279.82 o 
   5   5  -1     1958.49     2191.47     68.46 o 
   7   5  -1     3077.73     3479.00     76.93 o 
   9   5  -1      462.39      357.32     44.45 o 
  11   5  -1     6455.60     6124.43    123.20 o 
  13   5  -1     2848.27     3270.36    132.59 o 
  15   5  -1     3013.03     3274.23    175.33 o 
  17   5  -1     1314.32     1377.31    159.91 o 
  19   5  -1      282.39        1.14    176.17 o 
  21   5  -1      472.95       13.47    319.38 o 
   1   7  -1    71648.74    72835.09    541.86 o 
   3   7  -1    75026.61    76056.73    648.96 o 
   5   7  -1    36415.69    38691.88    373.92 o 
   7   7  -1    29245.45    32002.57    223.95 o 
   9   7  -1     3421.72     3643.42     70.65 o 
  11   7  -1     2953.34     3079.98     92.51 o 
  13   7  -1     1629.79     1832.82    109.08 o 
  15   7  -1     7683.33     8263.49    224.77 o 
  17   7  -1     7502.12     8040.17    270.44 o 
  19   7  -1     1613.79     1775.74    205.01 o 
  21   7  -1       70.98      -77.08    274.59 o 
   1   9  -1    78440.94    77968.77    672.23 o 
   3   9  -1   100984.89   100346.07    694.44 o 
   5   9  -1    17209.83    16994.54    190.25 o 
   7   9  -1     6661.35     6956.99     95.61 o 
   9   9  -1     3726.43     3736.25     72.74 o 
  11   9  -1    11428.68    11314.45    154.64 o 
  13   9  -1       76.80      144.05     67.08 o 
  15   9  -1     8628.18     8729.85    229.82 o 
  17   9  -1     3109.55     3286.30    296.69 o 
  19   9  -1      709.88      626.70    161.72 o 
  21   9  -1        6.90      220.54    194.89 o 
   1  11  -1   120951.19   125334.17    906.87 o 
   3  11  -1    25540.93    27757.47    269.91 o 
   5  11  -1    22112.88    23513.89    215.02 o 
   7  11  -1     1005.67      879.95     44.68 o 
   9  11  -1    23573.09    23625.07    166.27 o 
  11  11  -1     9826.36    10000.93    140.11 o 
  13  11  -1      211.46      195.00     72.18 o 
  15  11  -1      991.07     1145.12    125.65 o 
  17  11  -1      111.22       65.49    113.76 o 
  19  11  -1       91.44      189.66    153.09 o 
  21  11  -1     1444.82      984.70    268.07 o 
   1  13  -1    50261.83    54042.93    506.86 o 
   3  13  -1    20614.55    22338.14    284.49 o 
   5  13  -1    13381.80    14055.99    150.80 o 
   7  13  -1    16278.36    15221.83    143.09 o 
   9  13  -1    21728.05    21663.22    173.96 o 
  11  13  -1     2302.83     2699.77     89.74 o 
  13  13  -1      949.06     1214.81    107.54 o 
  15  13  -1      562.82      383.85     94.37 o 
  17  13  -1      309.68      231.47    110.49 o 
  19  13  -1     1255.45     1155.32    151.99 o 
  21  13  -1     1367.45      797.39    282.02 o 
   1  15  -1    56441.62    58837.80    417.63 o 
   3  15  -1     8977.26     9348.98    134.42 o 
   5  15  -1    13062.24    13196.80    144.91 o 
   7  15  -1     9687.10     9604.42    110.27 o 
   9  15  -1      497.34      522.07     44.40 o 
  11  15  -1     2210.74     2321.82     90.02 o 
  13  15  -1     4343.23     4427.41    150.97 o 
  15  15  -1     1833.52     1789.63    140.24 o 
  17  15  -1      425.96      404.61    113.98 o 
  19  15  -1      837.19      808.86    182.83 o 
  21  15  -1     1019.51      728.26    285.73 o 
   1  17  -1    19299.26    20607.38    194.74 o 
   3  17  -1     9674.88     9720.56    123.97 o 
   5  17  -1    22991.78    24058.93    201.51 o 
   7  17  -1    12193.16    12393.21    114.58 o 
   9  17  -1    28813.55    27493.33    200.70 o 
  11  17  -1      443.11      494.69     61.54 o 
  13  17  -1     5490.72     5892.52    157.88 o 
  15  17  -1     8188.12     8390.41    254.08 o 
  17  17  -1      113.92      128.41    110.16 o 
  19  17  -1     2046.40     2267.81    235.76 o 
  21  17  -1      492.15      369.55    223.02 o 
   1  19  -1    33421.70    34058.17    275.73 o 
   3  19  -1    21357.22    22934.15    207.49 o 
   5  19  -1    13547.92    13762.52    140.14 o 
   7  19  -1     9094.20     8922.14    100.74 o 
   9  19  -1     2375.70     2180.71     73.22 o 
  11  19  -1     2234.61     2391.14     88.02 o 
  13  19  -1     7355.64     7652.49    175.80 o 
  15  19  -1     5229.55     5767.68    206.93 o 
  17  19  -1      312.00      177.40    110.67 o 
  19  19  -1      871.04     1077.64    196.66 o 
  21  19  -1      101.17      -40.69    268.75 o 
   1  21  -1    23990.41    25059.79    236.73 o 
   3  21  -1    10480.73    11314.12    126.12 o 
   5  21  -1    27797.88    27257.09    216.80 o 
   7  21  -1    17808.80    17284.82    143.50 o 
   9  21  -1     3546.17     3509.18     90.72 o 
  11  21  -1     5220.83     5367.64    118.10 o 
  13  21  -1     3428.30     3707.52    154.57 o 
  15  21  -1     7868.15     8217.97    243.60 o 
  17  21  -1     2402.45     2675.43    177.58 o 
  19  21  -1     2403.05     2657.03    276.62 o 
  21  21  -1     2626.75     2014.79    370.31 o 
   1  23  -1     6306.02     6212.21    112.84 o 
   3  23  -1     2841.04     3357.24     76.77 o 
   5  23  -1    20259.78    20325.56    172.60 o 
   7  23  -1    10200.10     9845.51    115.09 o 
   9  23  -1    12957.87    12830.80    164.87 o 
  11  23  -1     1178.16     1093.47     78.72 o 
  13  23  -1     1861.87     1974.89    119.23 o 
  15  23  -1     5680.55     5957.74    201.32 o 
  17  23  -1     1559.43     1520.13    152.43 o 
  19  23  -1     2289.34     1712.29    334.38 o 
  21  23  -1      454.44      819.66    305.24 o 
   1  25  -1     4355.87     4643.49     90.38 o 
   3  25  -1    16606.28    16502.62    169.73 o 
   5  25  -1    14780.77    14444.24    146.61 o 
   7  25  -1     2487.16     2574.43     70.15 o 
   9  25  -1    22171.42    22029.72    224.90 o 
  11  25  -1     1949.66     1965.70     98.29 o 
  13  25  -1      123.39       94.74     68.57 o 
  15  25  -1      777.12      700.95    104.74 o 
  17  25  -1      223.47      308.32    114.26 o 
  19  25  -1      441.69      536.26    225.23 o 
   1  27  -1     2673.94     2823.07     71.72 o 
   3  27  -1     3943.33     3759.36     78.69 o 
   5  27  -1     6487.15     6218.43     99.48 o 
   7  27  -1     3056.36     2928.85     81.48 o 
   9  27  -1     1210.25     1214.40     74.33 o 
  11  27  -1    16716.53    16751.01    233.62 o 
  13  27  -1     1294.92     1453.63    105.36 o 
  15  27  -1     1079.01     1102.80    135.02 o 
  17  27  -1      290.34      327.91    147.33 o 
  19  27  -1      998.61     1295.52    425.80 o 
   1  29  -1     9926.27    10331.56    134.28 o 
   3  29  -1    19329.10    19789.02    186.44 o 
   5  29  -1    18069.95    17650.28    165.91 o 
   7  29  -1     2708.66     2718.74     90.03 o 
   9  29  -1     5924.89     5882.07    136.83 o 
  11  29  -1     8594.34     9347.58    179.46 o 
  13  29  -1       34.44       -5.11     64.97 o 
  15  29  -1     1921.89     1953.99    146.61 o 
  17  29  -1      270.72      390.30    132.68 o 
  19  29  -1      298.25      354.21    230.76 o 
   1  31  -1     1490.69     1689.54     67.70 o 
   3  31  -1    14837.36    14393.07    169.82 o 
   5  31  -1    24289.25    23559.88    288.56 o 
   7  31  -1     2670.27     2718.57     95.08 o 
   9  31  -1     6755.33     6830.01    148.77 o 
  11  31  -1     3316.99     3169.87    128.74 o 
  13  31  -1      498.85      342.87     83.49 o 
  15  31  -1     5375.53     5572.24    272.81 o 
  17  31  -1     1689.28     1655.70    175.43 o 
  19  31  -1     1666.75     1494.58    336.10 o 
   1  33  -1    28801.06    28243.63    245.46 o 
   3  33  -1    12874.61    12436.71    174.91 o 
   5  33  -1     6705.18     6399.08    124.45 o 
   7  33  -1      628.58      598.90     63.61 o 
   9  33  -1     2148.28     2383.65    104.90 o 
  11  33  -1     3721.15     3687.21    138.89 o 
  13  33  -1     1032.32      823.42    104.60 o 
  15  33  -1     3127.85     3545.67    198.30 o 
  17  33  -1      891.74     1263.76    181.65 o 
  19  33  -1     1703.99     1790.44    364.03 o 
   1  35  -1    17300.91    17892.96    195.00 o 
   3  35  -1     1480.63     1368.26     66.66 o 
   5  35  -1     4810.82     4712.82    112.09 o 
   7  35  -1     4397.99     4296.32    121.09 o 
   9  35  -1     1921.13     1949.13    105.53 o 
  11  35  -1     3708.47     3709.54    142.27 o 
  13  35  -1     6006.68     6030.78    261.67 o 
  15  35  -1     2098.29     2324.58    175.65 o 
  17  35  -1      862.94     1061.24    202.78 o 
  19  35  -1     1947.96     2033.76    517.10 o 
   1  37  -1     2285.08     2194.18     79.32 o 
   3  37  -1      319.58      269.84     46.77 o 
   5  37  -1     3942.71     4005.92    115.47 o 
   7  37  -1        5.18       29.52     50.82 o 
   9  37  -1      149.66      147.69     60.40 o 
  11  37  -1       96.47      119.84     67.89 o 
  13  37  -1     9059.30     9857.69    256.64 o 
  15  37  -1     2939.90     3410.43    244.12 o 
  17  37  -1      981.52     1317.48    216.99 o 
  19  37  -1     2362.55     2361.19    379.67 o 
   1  39  -1     7077.31     7275.50    135.91 o 
   3  39  -1     1102.69     1243.95     70.83 o 
   5  39  -1     7527.09     7514.34    156.19 o 
   7  39  -1     2630.80     2578.57    108.50 o 
   9  39  -1     1185.92     1226.24     95.04 o 
  11  39  -1      560.51      462.33     85.46 o 
  13  39  -1     3459.54     3312.84    163.19 o 
  15  39  -1      307.15      578.37    129.98 o 
  17  39  -1       47.31      112.14    137.45 o 
   1  41  -1      433.59      363.56     55.16 o 
   3  41  -1     2838.15     2960.22    101.48 o 
   5  41  -1    14953.20    15066.79    215.28 o 
   7  41  -1     7600.29     7288.00    158.97 o 
   9  41  -1     8961.14     8982.83    199.39 o 
  11  41  -1     4455.29     4833.59    170.31 o 
  13  41  -1     2449.43     2441.89    140.70 o 
  15  41  -1      413.01      475.74    125.79 o 
  17  41  -1      240.17      395.19    184.85 o 
   1  43  -1     1324.45     1279.78     82.09 o 
   3  43  -1      789.44      728.23     70.87 o 
   5  43  -1     8127.13     8196.06    171.65 o 
   7  43  -1     4508.08     4618.11    142.43 o 
   9  43  -1     9640.67     9750.77    219.21 o 
  11  43  -1     2854.25     3047.06    148.20 o 
  13  43  -1      886.16     1136.57    113.48 o 
  15  43  -1       18.24       45.39    115.26 o 
  17  43  -1      262.46      234.15    285.14 o 
   1  45  -1     3804.26     3868.42    122.53 o 
   3  45  -1     8332.30     8945.09    228.19 o 
   5  45  -1     7586.73     7774.12    171.72 o 
   7  45  -1      879.72      853.75     96.09 o 
   9  45  -1     2345.71     2243.91    134.85 o 
  11  45  -1     4262.62     4328.63    176.19 o 
  13  45  -1      235.82      251.53     92.69 o 
  15  45  -1     2704.13     2679.38    242.85 o 
  17  45  -1     1979.44     2235.05    316.43 o 
   1  47  -1     2821.05     2888.20    114.34 o 
   3  47  -1    11134.19    11658.33    196.27 o 
   5  47  -1     1980.58     2293.31    114.11 o 
   7  47  -1       39.76       39.39     67.17 o 
   9  47  -1      475.03      457.61     95.39 o 
  11  47  -1     4700.23     4571.18    213.97 o 
  13  47  -1     1350.82     1421.04    132.29 o 
  15  47  -1      826.14      725.98    176.18 o 
   1  49  -1     6158.57     6440.84    147.05 o 
   3  49  -1     8137.02     8662.84    185.29 o 
   5  49  -1     2049.49     2241.37    118.53 o 
   7  49  -1      277.64      345.83     83.88 o 
   9  49  -1      488.21      542.39     98.08 o 
  11  49  -1      220.18      196.61     98.17 o 
  13  49  -1      124.19      177.93    102.38 o 
  15  49  -1      900.62      951.02    194.48 o 
   1  51  -1     4504.93     4582.75    135.69 o 
   3  51  -1     7169.08     7237.68    202.92 o 
   5  51  -1      591.05      651.00     89.73 o 
   7  51  -1     1297.17     1637.11    124.27 o 
   9  51  -1      590.23      613.82    106.63 o 
  11  51  -1     1762.93     1556.75    137.71 o 
  13  51  -1     1846.90     2078.68    156.56 o 
  15  51  -1     1046.83     1298.73    220.01 o 
   1  53  -1     2954.57     3319.51    126.23 o 
   3  53  -1     4464.46     4613.91    157.35 o 
   5  53  -1     2206.80     2056.20    131.24 o 
   7  53  -1     4886.88     5384.49    276.99 o 
   9  53  -1      310.33      278.49     99.72 o 
  11  53  -1      976.55      946.87    123.78 o 
  13  53  -1     1973.79     2000.84    155.58 o 
  15  53  -1      246.28      284.82    329.50 o 
   1  55  -1      151.15      158.91     64.05 o 
   3  55  -1      549.39      710.20     85.19 o 
   5  55  -1     1143.62     1119.71    135.38 o 
   7  55  -1    13202.32    14119.18    320.88 o 
   9  55  -1     3919.79     3745.33    231.91 o 
  11  55  -1      115.39      120.44    100.46 o 
  13  55  -1     3029.11     3040.82    285.41 o 
   1  57  -1     1457.22     1636.93    111.25 o 
   3  57  -1     2608.54     2541.61    165.43 o 
   5  57  -1      504.82      417.78     98.59 o 
   7  57  -1     3928.67     4649.95    254.02 o 
   9  57  -1      409.04      364.71    105.01 o 
  11  57  -1     2361.88     2117.37    160.89 o 
  13  57  -1      682.24      765.57    166.01 o 
   1  59  -1     1103.90     1137.99    104.18 o 
   3  59  -1     2715.52     2995.08    172.53 o 
   5  59  -1      544.98      435.61    129.25 o 
   7  59  -1     3731.21     4078.47    283.95 o 
   9  59  -1      715.35      614.96    121.50 o 
  11  59  -1     1191.73     1270.27    148.97 o 
   1  61  -1      900.87     1076.00    135.85 o 
   3  61  -1     1457.48     1663.58    189.48 o 
   5  61  -1       45.22      -90.36     90.36 o 
   7  61  -1      320.05      488.28    106.34 o 
   9  61  -1      555.14      577.71    120.04 o 
  11  61  -1     1826.53     2326.40    256.28 o 
   1  63  -1     2219.85     2062.00    129.72 o 
   3  63  -1     5298.60     5128.44    231.88 o 
   5  63  -1       23.23      125.13     90.66 o 
   7  63  -1       92.98        2.82     96.83 o 
   9  63  -1      911.58     1056.69    139.24 o 
  11  63  -1     1162.47      776.96    268.04 o 
   1  65  -1      945.84      856.22    109.41 o 
   3  65  -1     2291.25     2356.74    138.57 o 
   5  65  -1      341.03      243.94     97.58 o 
   7  65  -1        9.36      134.46    105.78 o 
   9  65  -1      219.73      224.95    129.06 o 
   1  67  -1     2213.01     2436.21    141.54 o 
   3  67  -1     1171.28     1321.72    125.27 o 
   5  67  -1      261.91      192.79    103.43 o 
   7  67  -1     1752.25     1503.07    175.76 o 
   1  69  -1      831.99      650.65    110.12 o 
   3  69  -1      419.87      441.70    102.32 o 
   5  69  -1      262.15      360.36    128.40 o 
   7  69  -1     2697.97     2406.17    364.60 o 
   1  71  -1      272.81      291.93    107.41 o 
   3  71  -1       89.10      177.73    101.87 o 
   4   0   0    31058.27    30249.77    465.67 o 
   8   0   0     4420.92     4286.98    104.57 o 
  12   0   0     3025.23     3331.61    168.66 o 
  16   0   0     3445.58     3145.02    215.39 o 
  20   0   0     5686.99     4488.07    752.69 o 
   2   2   0     9452.53     9501.96     93.47 o 
   4   2   0     2906.74     2797.34     71.46 o 
   6   2   0    38413.17    39479.39    318.41 o 
   8   2   0    15767.73    14894.08    124.61 o 
  10   2   0    13702.70    12913.92    145.24 o 
  12   2   0      110.05      128.99     52.10 o 
  14   2   0    17221.36    17328.83    305.75 o 
  16   2   0     1267.60     1335.55    116.18 o 
  18   2   0     5878.03     5903.23    335.59 o 
  20   2   0       82.20       74.51    225.04 o 
  22   2   0      229.89      226.87    208.47 o 
   0   4   0       22.22      -22.21     26.62 o 
   2   4   0    58782.31    58344.50    473.04 o 
   4   4   0    66043.59    67202.29    458.93 o 
   6   4   0    68677.83    71307.40    472.45 o 
   8   4   0    42523.57    43798.87    260.43 o 
  10   4   0     6415.41     6909.56    110.41 o 
  12   4   0        1.74       20.66     55.69 o 
  14   4   0    14479.25    15274.14    266.70 o 
  16   4   0      212.61      260.28     89.44 o 
  18   4   0     1285.87     1271.34    205.96 o 
  20   4   0     2349.47     1895.12    336.64 o 
  22   4   0       73.02       55.01    196.36 o 
   2   6   0   153573.34   156130.33   1084.70 o 
   4   6   0     3033.86     3190.04     61.20 o 
   6   6   0     3130.48     2803.67     71.08 o 
   8   6   0    12867.07    12465.35    116.27 o 
  10   6   0    38535.17    36562.01    365.12 o 
  12   6   0     2294.93     2591.84    100.11 o 
  14   6   0     1411.92     1502.52    109.81 o 
  16   6   0      932.81      883.34    119.61 o 
  18   6   0     3440.24     2966.91    276.29 o 
  20   6   0      104.14      -93.06    250.67 o 
  22   6   0      711.52      525.22    257.91 o 
   0   8   0    33965.49    34740.40    466.53 o 
   2   8   0     2957.89     2889.89     67.23 o 
   4   8   0     7717.81     7149.36     95.76 o 
   6   8   0     1741.30     2098.12     65.92 o 
   8   8   0    14911.25    14227.95    129.73 o 
  10   8   0     1027.68     1819.63     65.61 o 
  12   8   0     8258.01     7577.18    140.47 o 
  14   8   0      100.44      294.33     66.42 o 
  16   8   0       10.82      -29.22    116.43 o 
  18   8   0      489.36      421.19    200.23 o 
  20   8   0      134.33      164.13    157.78 o 
  22   8   0      400.69      262.52    219.91 o 
   2  10   0    45853.15    46986.05    371.17 o 
   4  10   0     7973.66     8352.04    118.59 o 
   6  10   0      942.71     1109.84     50.95 o 
   8  10   0     1924.69     2442.16     61.55 o 
  10  10   0    46469.68    45607.98    280.89 o 
  12  10   0      108.86      336.76     55.81 o 
  14  10   0      722.88      567.92     73.95 o 
  16  10   0    10388.71    10641.86    273.09 o 
  18  10   0      323.89      342.12    176.14 o 
  20  10   0      538.88      334.35    184.34 o 
   0  12   0   147589.13   154871.45   2072.77 o 
   2  12   0     2768.10     2008.15    108.81 o 
   4  12   0    23171.28    23614.89    209.65 o 
   6  12   0    25093.89    25166.21    174.78 o 
   8  12   0       10.60      -23.76     23.76 o 
  10  12   0      904.09      790.63     50.44 o 
  12  12   0      896.59      867.18     67.14 o 
  14  12   0     1016.45     1167.79    104.30 o 
  16  12   0      421.78      505.97     99.88 o 
  18  12   0     7783.56     7069.87    592.25 o 
  20  12   0     4592.38     4098.05    367.22 o 
   2  14   0    79619.43    80331.73   1128.90 o 
   4  14   0    31961.35    32171.18    297.39 o 
   6  14   0     4991.50     4464.33     69.56 o 
   8  14   0     3016.18     3051.10     63.32 o 
  10  14   0     1476.19     1927.67     67.91 o 
  12  14   0     4336.48     4151.26    114.02 o 
  14  14   0     5418.19     5256.90    153.67 o 
  16  14   0      989.84     1032.13    210.14 o 
  18  14   0     1102.93     1140.20    247.17 o 
  20  14   0       53.09      134.09    164.88 o 
   0  16   0    37537.80    38789.29    409.47 o 
   2  16   0    18205.01    18857.52    235.10 o 
   4  16   0      291.18      348.27     34.29 o 
   6  16   0    28128.81    28604.82    203.45 o 
   8  16   0     3911.09     3961.18     65.50 o 
  10  16   0     2483.88     3017.11     80.01 o 
  12  16   0     8524.98     8999.00    150.84 o 
  14  16   0     1945.04     2261.78    125.85 o 
  16  16   0     4884.60     5055.57    197.33 o 
  18  16   0     1777.17     1759.62    282.38 o 
  20  16   0     4517.82     3858.98    516.26 o 
   2  18   0     5104.58     5097.14     92.09 o 
   4  18   0    10586.08    11142.22    149.00 o 
   6  18   0     4485.80     4497.65     74.23 o 
   8  18   0     7027.41     6900.46     86.22 o 
  10  18   0      977.25      922.71     54.49 o 
  12  18   0     4517.36     4551.79    122.22 o 
  14  18   0     8593.54     8894.18    192.77 o 
  16  18   0      143.39      218.65     92.71 o 
  18  18   0     4788.48     4339.47    373.56 o 
  20  18   0     1646.40     1635.07    327.92 o 
   0  20   0    44113.65    48078.74    493.69 o 
   2  20   0     3107.93     3361.54     79.64 o 
   4  20   0    16368.46    16388.72    143.78 o 
   6  20   0    55739.16    54012.50    268.72 o 
   8  20   0     1281.05     1519.56     53.13 o 
  10  20   0     1111.29     1663.32     66.24 o 
  12  20   0     1335.44     1666.55     84.44 o 
  14  20   0     5948.80     6414.04    171.34 o 
  16  20   0      383.33      248.97     93.57 o 
  18  20   0     1820.54     1866.63    317.73 o 
  20  20   0       90.76      403.67    209.43 o 
   2  22   0     1118.09     1389.87     53.61 o 
   4  22   0      274.53      239.26     30.44 o 
   6  22   0    14508.36    14299.19    124.60 o 
   8  22   0    30480.97    29024.15    206.40 o 
  10  22   0    35175.03    34394.98    252.69 o 
  12  22   0     6850.14     7329.01    149.74 o 
  14  22   0     1059.35     1308.68    103.37 o 
  16  22   0     3164.45     3226.83    192.33 o 
  18  22   0      128.04       56.22    163.97 o 
  20  22   0     2242.79     2336.99    367.39 o 
   0  24   0      265.33      220.93     38.47 o 
   2  24   0    59197.30    58433.79    320.94 o 
   4  24   0    10368.41    11303.65    151.55 o 
   6  24   0     3623.41     3682.93     67.98 o 
   8  24   0    25807.15    24601.89    201.00 o 
  10  24   0     1354.93     1700.26     71.64 o 
  12  24   0     5100.80     4963.87    123.98 o 
  14  24   0        1.45       75.84     65.77 o 
  16  24   0        3.90       17.65     88.96 o 
  18  24   0     3456.79     2737.09    361.82 o 
  20  24   0      184.61       18.66    194.40 o 
   2  26   0    12302.44    13516.37    161.07 o 
   4  26   0    31205.79    30287.43    219.13 o 
   6  26   0    10639.55    10499.33    112.25 o 
   8  26   0    26927.85    25951.17    217.87 o 
  10  26   0      792.89      712.48     59.38 o 
  12  26   0     9288.04     9524.96    168.06 o 
  14  26   0      855.34      840.18     97.82 o 
  16  26   0     5331.93     5577.38    265.32 o 
  18  26   0        6.24       83.10    164.67 o 
  20  26   0      359.47      177.96    216.13 o 
   0  28   0     4255.22     4193.71    114.27 o 
   2  28   0    44010.78    43343.84    264.40 o 
   4  28   0     3569.92     3778.51    105.03 o 
   6  28   0      141.92      118.57     38.69 o 
   8  28   0       38.40       51.21     37.84 o 
  10  28   0     6063.48     5867.98    134.77 o 
  12  28   0     3775.13     3886.50    121.06 o 
  14  28   0      660.91      696.99     93.95 o 
  16  28   0       32.11       55.79    121.28 o 
  18  28   0     3503.65     2999.83    378.84 o 
  20  28   0       22.00       58.01    193.74 o 
   2  30   0     5471.45     5442.55     97.42 o 
   4  30   0    15192.06    14703.94    151.98 o 
   6  30   0    17166.61    17560.90    158.98 o 
   8  30   0     1793.12     2104.07     90.60 o 
  10  30   0     3744.81     4062.87    121.57 o 
  12  30   0      713.10      847.40     79.82 o 
  14  30   0     5116.75     5479.72    178.93 o 
  16  30   0    10013.03    10326.72    315.84 o 
  18  30   0     1134.82     1209.96    281.54 o 
  20  30   0      387.50      384.56    383.49 o 
   0  32   0     1908.45     1783.04     91.51 o 
   2  32   0     1135.84     1290.99     60.49 o 
   4  32   0     1513.60     1397.82     62.02 o 
   6  32   0    15404.61    15191.88    165.17 o 
   8  32   0    16309.08    15852.44    197.09 o 
  10  32   0      987.13     1007.13     80.46 o 
  12  32   0     5348.97     5530.73    174.70 o 
  14  32   0     1623.37     1717.74    134.71 o 
  16  32   0       73.27      176.91    141.05 o 
  18  32   0      533.77     1013.63    289.12 o 
   2  34   0     6017.00     6462.71    112.75 o 
   4  34   0     7103.76     7075.83    114.30 o 
   6  34   0     9244.64     9196.25    132.92 o 
   8  34   0     8794.77     8874.83    169.86 o 
  10  34   0     1798.20     1798.83    101.32 o 
  12  34   0     2786.87     2941.91    131.83 o 
  14  34   0     1899.85     1795.39    139.22 o 
  16  34   0      617.80      630.06    161.25 o 
  18  34   0        0.04      288.45    227.81 o 
   0  36   0     7571.32     7450.87    187.48 o 
   2  36   0      141.48      230.76     42.69 o 
   4  36   0      413.98      514.54     52.50 o 
   6  36   0      936.74      922.69     61.75 o 
   8  36   0     3450.99     3525.17    124.53 o 
  10  36   0      728.89      799.51     82.60 o 
  12  36   0      217.78      347.55     83.48 o 
  14  36   0     1898.66     2143.92    144.02 o 
  16  36   0       34.24      112.15    163.69 o 
  18  36   0      445.25      190.22    330.17 o 
   2  38   0    15134.24    14999.49    187.43 o 
   4  38   0       45.44       52.01     42.68 o 
   6  38   0     1137.30     1038.35     74.37 o 
   8  38   0    13359.95    13113.02    213.37 o 
  10  38   0      770.27      730.28     82.74 o 
  12  38   0     5997.40     5933.84    172.96 o 
  14  38   0      800.91      919.21    117.78 o 
  16  38   0       24.68       42.46    151.70 o 
  18  38   0      952.73      627.63    284.41 o 
   0  40   0     2237.01     2040.26    122.06 o 
   2  40   0      375.30      558.87     57.76 o 
   4  40   0     2543.84     2770.33    118.15 o 
   6  40   0     5541.82     5719.42    125.64 o 
   8  40   0       17.04       23.08     57.88 o 
  10  40   0        0.15       -0.67     67.08 o 
  12  40   0     1766.10     1754.57    120.46 o 
  14  40   0       19.27      164.44    110.01 o 
  16  40   0       19.67      248.10    223.09 o 
  18  40   0      385.25      534.15    251.77 o 
   2  42   0    10660.24    11004.51    176.96 o 
   4  42   0    16284.26    16472.90    251.87 o 
   6  42   0     1173.18     1213.96     84.01 o 
   8  42   0     2028.15     2259.40    119.76 o 
  10  42   0       97.42       82.20     70.67 o 
  12  42   0     1246.03     1283.48    117.37 o 
  14  42   0     1476.00     1453.19    171.72 o 
  16  42   0     4605.34     4360.17    490.96 o 
  18  42   0      222.15      344.54    423.69 o 
   0  44   0     2156.46     2070.02    131.52 o 
   2  44   0    22680.01    23662.74    267.40 o 
   4  44   0     1037.66     1254.93     84.15 o 
   6  44   0      583.88      473.35     69.98 o 
   8  44   0     3981.51     3872.09    152.38 o 
  10  44   0     4138.42     4297.10    160.65 o 
  12  44   0        0.89       29.44     79.64 o 
  14  44   0      210.45      289.38    105.03 o 
  16  44   0     1261.29     1270.57    249.96 o 
   2  46   0     4687.15     5416.34    136.90 o 
   4  46   0      602.92      687.05     76.34 o 
   6  46   0      248.74      233.91     68.46 o 
   8  46   0     5012.20     5065.46    172.42 o 
  10  46   0     9210.65     9540.33    223.16 o 
  12  46   0      297.65      302.51     91.66 o 
  14  46   0        4.61       80.92     99.79 o 
  16  46   0      987.88      827.62    357.66 o 
   0  48   0     5198.06     5126.86    185.79 o 
   2  48   0     5800.98     6045.89    146.96 o 
   4  48   0     7952.70     7979.94    176.78 o 
   6  48   0      619.12      604.67     80.78 o 
   8  48   0     6608.48     6393.00    200.76 o 
  10  48   0       11.54      178.32     82.55 o 
  12  48   0     1329.62     1238.59    123.60 o 
  14  48   0     1654.94     1494.80    147.97 o 
  16  48   0       13.66      324.73    296.55 o 
   2  50   0      708.97      832.52     79.36 o 
   4  50   0      171.52      316.77     67.66 o 
   6  50   0     2701.86     2809.60    143.17 o 
   8  50   0     2812.04     2784.29    147.38 o 
  10  50   0     7864.29     8210.13    239.60 o 
  12  50   0     1417.99     1481.42    155.15 o 
  14  50   0      126.79      378.28    130.91 o 
  16  50   0        5.66      510.96    630.15 o 
   0  52   0     5619.65     5741.86    208.40 o 
   2  52   0     2207.38     2133.93    118.07 o 
   4  52   0     1092.53     1151.85     97.30 o 
   6  52   0     5502.00     5940.68    224.90 o 
   8  52   0      122.74      273.62     87.83 o 
  10  52   0       69.57      167.95     90.29 o 
  12  52   0      346.10      442.31    124.81 o 
  14  52   0      781.09      648.75    156.20 o 
   2  54   0     2518.16     2710.25    118.41 o 
   4  54   0      671.49      552.88     90.99 o 
   6  54   0     1121.70     1476.28    152.64 o 
   8  54   0      105.15       41.76     81.05 o 
  10  54   0      214.17      210.38     96.55 o 
  12  54   0      164.94      235.95    115.36 o 
  14  54   0     4248.56     3685.65    247.08 o 
   0  56   0     8207.67     8580.61    256.10 o 
   2  56   0        3.38      148.41     63.75 o 
   4  56   0     1406.90     1683.26    125.75 o 
   6  56   0      233.22      128.36     83.02 o 
   8  56   0      146.41      135.95     93.32 o 
  10  56   0      568.88      540.28    118.56 o 
  12  56   0        2.18      -52.85    107.63 o 
  14  56   0     1972.23     1476.33    220.70 o 
   2  58   0      249.63      299.84     76.13 o 
   4  58   0     2235.21     2595.96    129.92 o 
   6  58   0      424.68      307.16     95.03 o 
   8  58   0     2463.42     2384.23    153.34 o 
  10  58   0        6.53      112.66    107.23 o 
  12  58   0       32.66       38.99    133.07 o 
   0  60   0      538.23      416.81    113.12 o 
   2  60   0      816.60      849.84     97.51 o 
   4  60   0      843.72      743.35     94.98 o 
   6  60   0      941.85      850.03    117.72 o 
   8  60   0      128.24      234.28    101.66 o 
  10  60   0        2.97       68.14    112.03 o 
  12  60   0      781.22      467.83    177.25 o 
   2  62   0       46.42       66.34     74.01 o 
   4  62   0       35.65       83.66     76.20 o 
   6  62   0        4.21      114.56    101.77 o 
   8  62   0      358.67      302.54    114.97 o 
  10  62   0     4595.92     4602.06    367.11 o 
   0  64   0      160.53      214.91    113.18 o 
   2  64   0      385.04      278.13     87.04 o 
   4  64   0     4449.61     4630.01    262.36 o 
   6  64   0      384.68      590.25    111.44 o 
   8  64   0      394.02      422.52    120.06 o 
  10  64   0       74.53       31.42    157.25 o 
   2  66   0      136.20      139.62     85.78 o 
   4  66   0     1458.98     1766.93    158.95 o 
   6  66   0       40.43      102.92    100.78 o 
   8  66   0      720.78      913.36    147.94 o 
   0  68   0     2127.50     2319.78    211.72 o 
   2  68   0     1907.02     1917.43    132.12 o 
   4  68   0      326.04      552.10    111.20 o 
   6  68   0       82.09      203.32    118.33 o 
   8  68   0      155.26       -6.35    274.70 o 
   2  70   0      325.83      368.26    101.33 o 
   4  70   0       48.94      210.52    165.40 o 
   6  70   0     2961.09     3299.66    296.07 o 
   0  72   0     4435.78     4919.88    365.19 o 
   2  72   0      361.04      389.72    109.85 o 
   1   1   1    14602.67    14277.17    122.52 o 
   3   1   1     3471.09     3600.55     64.31 o 
   5   1   1    51183.65    52597.73    377.16 o 
   7   1   1    15339.01    14086.85    128.43 o 
   9   1   1     6335.57     6207.54     78.33 o 
  11   1   1     2710.20     3043.50    200.88 o 
  13   1   1     7489.95     7530.45    152.87 o 
  15   1   1     2063.68     2265.82    139.43 o 
  17   1   1      730.78      689.57    146.17 o 
  19   1   1     1263.47     1112.21    174.53 o 
  21   1   1     1717.16     1722.26    305.59 o 
   1   3   1    44025.20    44744.71    379.78 o 
   3   3   1    55502.88    54800.49    553.64 o 
   5   3   1     6431.56     6832.99    124.04 o 
   7   3   1    17805.20    17230.42    133.13 o 
   9   3   1    10465.84    10560.46     98.97 o 
  11   3   1     5501.87     5704.12    122.77 o 
  13   3   1    13213.17    13424.03    201.44 o 
  15   3   1     1130.56     1181.65     87.69 o 
  17   3   1     2211.55     2080.13    205.77 o 
  19   3   1     1116.92     1190.37    186.92 o 
  21   3   1      777.63      697.12    237.08 o 
   1   5   1    23434.54    23542.54    233.99 o 
   3   5   1    30617.73    31278.59    549.31 o 
   5   5   1     1927.57     2174.39     80.59 o 
   7   5   1     3200.34     3478.17     77.53 o 
   9   5   1      464.62      379.59     33.33 o 
  11   5   1     6504.26     6245.97    128.35 o 
  13   5   1     2826.98     2988.12    113.60 o 
  15   5   1     2873.05     3135.89    176.99 o 
  17   5   1     1385.58     1267.16    194.86 o 
  19   5   1      289.50      326.43    147.53 o 
  21   5   1      493.28      390.70    166.75 o 
   1   7   1    70587.29    71699.45    590.90 o 
   3   7   1    73691.93    75565.76    836.20 o 
   5   7   1    36540.57    38850.81    316.98 o 
   7   7   1    29295.09    32262.92    201.92 o 
   9   7   1     3364.44     3528.53     68.72 o 
  11   7   1     3035.52     3310.49     88.08 o 
  13   7   1     1641.66     1645.97    105.80 o 
  15   7   1     7787.69     8219.17    256.70 o 
  17   7   1     7661.17     7809.98    353.37 o 
  19   7   1     1626.46     1174.52    213.86 o 
  21   7   1       77.21       94.78    184.21 o 
   1   9   1    79155.35    68645.13   7515.29 o 
   3   9   1   101062.09   100796.36    649.99 o 
   5   9   1    17038.26    17044.29    176.46 o 
   7   9   1     6727.75     6977.28     85.97 o 
   9   9   1     3613.02     3669.04     71.31 o 
  11   9   1    11548.32    11207.08    144.57 o 
  13   9   1       86.04      162.49     63.67 o 
  15   9   1     8606.71     8552.29    208.35 o 
  17   9   1     3156.45     3367.62    331.75 o 
  19   9   1      679.03      538.56    180.67 o 
  21   9   1        8.33       87.32    145.66 o 
   1  11   1   121787.91   127747.27   1267.26 o 
   3  11   1    24955.17    27103.57    236.31 o 
   5  11   1    22152.66    23633.19    200.93 o 
   7  11   1     1053.29      854.37     39.28 o 
   9  11   1    23833.81    23690.45    178.24 o 
  11  11   1     9920.97     9839.83    133.86 o 
  13  11   1      233.34      288.34     59.03 o 
  15  11   1      980.53      960.58    101.51 o 
  17  11   1       98.56      142.06    137.67 o 
  19  11   1      101.74      129.68    151.11 o 
  21  11   1     1425.93     1116.87    232.58 o 
   1  13   1    50197.23    54666.49    865.32 o 
   3  13   1    21152.29    22938.94    200.89 o 
   5  13   1    13436.75    14185.75    125.50 o 
   7  13   1    16444.04    15135.11    118.19 o 
   9  13   1    21502.65    20963.36    183.91 o 
  11  13   1     2287.64     2439.89     78.54 o 
  13  13   1      928.39     1126.87     79.62 o 
  15  13   1      564.99      484.93     92.68 o 
  17  13   1      310.24       44.77    149.62 o 
  19  13   1     1254.90      896.69    316.42 o 
  21  13   1     1344.54      925.73    316.20 o 
   1  15   1    56606.50    59460.43    395.59 o 
   3  15   1     9096.67     9680.62    130.84 o 
   5  15   1    13154.54    13203.56    110.52 o 
   7  15   1     9797.89     9674.73     94.68 o 
   9  15   1      571.93      522.93     43.51 o 
  11  15   1     2110.97     2080.46     74.05 o 
  13  15   1     4405.66     4291.85    130.07 o 
  15  15   1     1846.51     1752.80    138.83 o 
  17  15   1      418.80      367.44    173.66 o 
  19  15   1      829.42      638.90    238.58 o 
  21  15   1     1023.56      837.37    208.76 o 
   1  17   1    19863.37    20814.19    169.09 o 
   3  17   1     9626.90     9921.83    124.02 o 
   5  17   1    22686.01    23166.10    156.93 o 
   7  17   1    12220.23    12242.26     97.79 o 
   9  17   1    29122.82    27222.11    204.92 o 
  11  17   1      412.04      372.37     45.40 o 
  13  17   1     5470.92     5650.63    131.67 o 
  15  17   1     8157.99     8442.01    305.45 o 
  17  17   1      113.93      -27.54    140.23 o 
  19  17   1     2042.21     1533.14    273.75 o 
  21  17   1      476.91      432.10    182.61 o 
   1  19   1    33317.36    33337.09    239.70 o 
   3  19   1    21072.99    22260.23    239.97 o 
   5  19   1    13545.60    13898.81    116.61 o 
   7  19   1     8873.36     8741.26     89.86 o 
   9  19   1     2361.30     2214.68     70.10 o 
  11  19   1     2294.03     2318.71     80.38 o 
  13  19   1     7317.01     7359.85    147.17 o 
  15  19   1     5267.14     5584.42    198.35 o 
  17  19   1      321.53      135.01    190.05 o 
  19  19   1      864.39      558.94    251.59 o 
  21  19   1       83.70      177.79    189.05 o 
   1  21   1    24207.87    24563.64    204.09 o 
   3  21   1    10377.51    11364.13    112.24 o 
   5  21   1    27910.32    27213.81    176.28 o 
   7  21   1    17787.47    17151.29    135.30 o 
   9  21   1     3542.63     3625.49     83.59 o 
  11  21   1     5233.98     5019.00    103.72 o 
  13  21   1     3369.50     3471.58    110.82 o 
  15  21   1     7880.30     7527.12    324.37 o 
  17  21   1     2455.94     2356.49    296.68 o 
  19  21   1     2400.64     1917.21    332.35 o 
  21  21   1     2678.71     2520.39    392.37 o 
   1  23   1     6247.54     6084.75     80.16 o 
   3  23   1     2973.21     3477.30     64.89 o 
   5  23   1    20176.06    20195.43    145.52 o 
   7  23   1    10042.38     9395.30    109.15 o 
   9  23   1    12863.66    12869.62    148.74 o 
  11  23   1     1202.23     1160.08     65.40 o 
  13  23   1     1876.91     2063.70     89.15 o 
  15  23   1     5699.39     5737.37    269.78 o 
  17  23   1     1483.57     1159.62    240.11 o 
  19  23   1     2336.96     2433.01    363.56 o 
  21  23   1      446.65      530.37    523.13 o 
   1  25   1     4303.97     4401.83     68.00 o 
   3  25   1    16798.54    16726.86    139.71 o 
   5  25   1    14627.90    14270.44    129.18 o 
   7  25   1     2487.51     2484.05     63.94 o 
   9  25   1    22137.76    21816.98    201.93 o 
  11  25   1     1945.62     2074.35     83.40 o 
  13  25   1      127.08      134.24     50.98 o 
  15  25   1      742.85      775.46    192.29 o 
  17  25   1      231.06       57.60    254.36 o 
  19  25   1      425.50      347.41    211.68 o 
   1  27   1     2701.32     2924.85     69.71 o 
   3  27   1     3885.64     3414.78     68.95 o 
   5  27   1     6421.82     6095.82     88.07 o 
   7  27   1     3009.03     2941.17     75.07 o 
   9  27   1     1253.82     1266.89     64.80 o 
  11  27   1    16914.87    17346.96    196.30 o 
  13  27   1     1267.22     1389.08     85.75 o 
  15  27   1     1074.06      905.21    212.92 o 
  17  27   1      283.47      131.63    164.59 o 
  19  27   1     1014.66     1474.43    323.22 o 
   1  29   1     9837.84    10209.08    118.22 o 
   3  29   1    19340.58    19636.32    172.68 o 
   5  29   1    18150.14    17777.77    152.10 o 
   7  29   1     2795.52     2856.41     79.10 o 
   9  29   1     6028.27     6079.19    127.91 o 
  11  29   1     8480.51     9283.43    151.64 o 
  13  29   1       30.66       33.83     66.18 o 
  15  29   1     1886.04     1993.97    270.38 o 
  17  29   1      255.81      243.51    146.79 o 
  19  29   1      324.99      394.40    219.30 o 
   1  31   1     1412.47     1513.03     64.57 o 
   3  31   1    14832.97    14339.62    146.06 o 
   5  31   1    24250.86    23853.12    185.27 o 
   7  31   1     2729.29     2653.56     80.88 o 
   9  31   1     6782.65     6985.31    134.93 o 
  11  31   1     3317.87     3287.55    104.92 o 
  13  31   1      500.55      399.88     77.17 o 
  15  31   1     5359.44     4848.34    247.56 o 
  17  31   1     1678.49     1491.67    262.12 o 
  19  31   1     1666.81     1642.51    334.14 o 
   1  33   1    29161.39    27999.07    237.49 o 
   3  33   1    12875.85    12382.19    143.45 o 
   5  33   1     6626.07     6559.36    102.97 o 
   7  33   1      577.59      580.30     54.70 o 
   9  33   1     2137.30     2284.29     95.92 o 
  11  33   1     3705.27     3707.65    119.71 o 
  13  33   1      985.73      918.93     99.60 o 
  15  33   1     3188.30     2859.24    223.11 o 
  17  33   1      872.12      735.32    202.23 o 
  19  33   1     1736.30     2007.38    463.96 o 
   1  35   1    17107.93    17481.79    189.30 o 
   3  35   1     1505.47     1309.81     61.31 o 
   5  35   1     4727.60     4693.35     93.96 o 
   7  35   1     4453.97     4313.96    110.50 o 
   9  35   1     1924.96     1955.38     91.23 o 
  11  35   1     3700.28     3737.51    123.20 o 
  13  35   1     6026.08     6036.64    186.19 o 
  15  35   1     2076.16     2093.10    193.32 o 
  17  35   1      845.38     1066.97    305.64 o 
  19  35   1     1979.17     1376.66    429.47 o 
   1  37   1     2226.46     2191.55     81.10 o 
   3  37   1      305.62      296.53     47.55 o 
   5  37   1     4047.45     3948.25     96.67 o 
   7  37   1        9.30        1.16     45.10 o 
   9  37   1      141.69      183.09     61.35 o 
  11  37   1       91.51      135.11     67.05 o 
  13  37   1     9060.00     9207.66    220.21 o 
  15  37   1     2964.74     3271.58    234.78 o 
  17  37   1      965.58      979.44    255.57 o 
  19  37   1     2336.85     1886.72    456.12 o 
   1  39   1     7145.43     7314.09    133.07 o 
   3  39   1     1059.50     1091.42     69.24 o 
   5  39   1     7387.12     7474.54    128.34 o 
   7  39   1     2719.54     2830.89    115.40 o 
   9  39   1     1169.44     1291.83     89.82 o 
  11  39   1      569.45      677.66    114.06 o 
  13  39   1     3389.22     3470.14    166.07 o 
  15  39   1      333.26      574.00    175.85 o 
  17  39   1       48.41      759.77    316.41 o 
   1  41   1      430.93      423.38     56.20 o 
   3  41   1     2768.86     2943.13    104.00 o 
   5  41   1    14800.07    15080.13    196.81 o 
   7  41   1     7749.00     7489.70    164.86 o 
   9  41   1     9016.97     8612.79    190.73 o 
  11  41   1     4428.18     4547.86    153.25 o 
  13  41   1     2450.27     2491.38    151.99 o 
  15  41   1      428.92      451.83    175.17 o 
  17  41   1      236.68      320.71    330.23 o 
   1  43   1     1357.71     1348.18     79.04 o 
   3  43   1      847.69      781.76     70.85 o 
   5  43   1     8208.17     8613.63    163.14 o 
   7  43   1     4516.00     4370.06    164.91 o 
   9  43   1     9564.29     9483.00    203.98 o 
  11  43   1     2837.22     2847.82    158.90 o 
  13  43   1      890.88      979.85    142.31 o 
  15  43   1       19.56      144.30    151.83 o 
  17  43   1      277.16      814.43    363.32 o 
   1  45   1     3758.21     3817.53    115.42 o 
   3  45   1     8386.36     8679.05    165.23 o 
   5  45   1     7485.79     7524.68    169.53 o 
   7  45   1      876.79      838.32     85.30 o 
   9  45   1     2311.24     2527.56    131.77 o 
  11  45   1     4213.92     4356.22    190.43 o 
  13  45   1      228.42      163.25    115.21 o 
  15  45   1     2713.11     2549.46    251.46 o 
  17  45   1     1946.19     1489.13    400.11 o 
   1  47   1     2839.20     3011.54    108.82 o 
   3  47   1    11228.51    12026.88    196.03 o 
   5  47   1     1968.33     2075.19    105.32 o 
   7  47   1       37.36       24.96     69.35 o 
   9  47   1      478.74      416.11     87.87 o 
  11  47   1     4660.45     4694.24    192.14 o 
  13  47   1     1367.29     1467.65    167.70 o 
  15  47   1      786.82      835.92    217.04 o 
   1  49   1     6098.08     6039.94    140.85 o 
   3  49   1     8060.27     8264.96    162.39 o 
   5  49   1     2026.51     1883.19    104.92 o 
   7  49   1      266.44      257.97     91.63 o 
   9  49   1      491.42      476.98     95.09 o 
  11  49   1      223.45      409.64     97.49 o 
  13  49   1      106.33       38.83    163.77 o 
  15  49   1      955.92      962.93    259.24 o 
   1  51   1     4414.37     4541.49    133.43 o 
   3  51   1     7138.47     7592.23    159.58 o 
   5  51   1      603.00      690.88     83.58 o 
   7  51   1     1252.85     1373.42    114.98 o 
   9  51   1      596.64      451.71    104.19 o 
  11  51   1     1752.44     1643.81    147.19 o 
  13  51   1     1865.09     1850.64    188.78 o 
  15  51   1     1062.32     1417.41    251.75 o 
   1  53   1     2996.58     3460.12    151.96 o 
   3  53   1     4476.33     4737.88    140.98 o 
   5  53   1     2191.14     2401.69    143.19 o 
   7  53   1     4822.32     5183.30    228.94 o 
   9  53   1      339.44      267.21    100.44 o 
  11  53   1      990.76      850.10    140.15 o 
  13  53   1     1958.04     1890.12    196.91 o 
  15  53   1      264.36      254.52    249.80 o 
   1  55   1      140.13      195.13     70.48 o 
   3  55   1      543.03      713.58     80.84 o 
   5  55   1     1150.89     1236.78    103.09 o 
   7  55   1    13205.91    13970.64    288.90 o 
   9  55   1     3920.26     3890.22    245.99 o 
  11  55   1      104.44      170.63    123.85 o 
  13  55   1     3043.71     3053.52    240.65 o 
   1  57   1     1420.78     1458.91    102.92 o 
   3  57   1     2637.74     2768.25    134.01 o 
   5  57   1      544.64      512.06     88.75 o 
   7  57   1     3863.69     3980.04    242.38 o 
   9  57   1      420.53      430.33    113.36 o 
  11  57   1     2314.72     2142.10    202.71 o 
  13  57   1      693.51      546.73    174.60 o 
   1  59   1     1137.42     1294.59    110.65 o 
   3  59   1     2747.90     2950.02    134.29 o 
   5  59   1      534.38      506.48     90.00 o 
   7  59   1     3773.68     3953.93    233.08 o 
   9  59   1      694.27      629.34    139.03 o 
  11  59   1     1210.53     1093.90    176.22 o 
   1  61   1      932.09     1098.15    100.30 o 
   3  61   1     1426.37     1767.72    116.20 o 
   5  61   1       40.98      -75.64     81.29 o 
   7  61   1      318.84      322.25    106.23 o 
   9  61   1      540.16      508.44    137.99 o 
  11  61   1     1818.75     1769.29    224.41 o 
   1  63   1     2268.89     2478.47    132.82 o 
   3  63   1     5238.52     5415.11    180.10 o 
   5  63   1       24.79       34.43     87.77 o 
   7  63   1       95.02      149.83     99.88 o 
   9  63   1      931.96      666.00    138.23 o 
  11  63   1     1140.27      873.88    361.27 o 
   1  65   1      911.13     1029.41    107.56 o 
   3  65   1     2273.30     2707.53    146.20 o 
   5  65   1      361.97      424.04    110.70 o 
   7  65   1       12.33      159.53    109.89 o 
   9  65   1      239.59      290.72    158.86 o 
   1  67   1     2198.60     2381.17    134.03 o 
   3  67   1     1165.51     1351.04    120.53 o 
   5  67   1      267.95      375.12    109.04 o 
   7  67   1     1742.73     1752.56    184.64 o 
   1  69   1      826.55      750.47    112.29 o 
   3  69   1      406.41      475.94    113.74 o 
   5  69   1      264.96      248.37    142.62 o 
   7  69   1     2653.34     2214.17    547.28 o 
   1  71   1      271.70      300.77    107.30 o 
   3  71   1       88.09      189.74    112.49 o 
   2   0   2   107885.63   107820.15   1202.68 o 
   6   0   2    27701.41    29242.56    266.27 o 
  10   0   2     3589.82     3494.01    143.43 o 
  14   0   2    35558.32    33771.66    750.80 o 
  18   0   2     4679.17     4745.35    404.34 o 
  22   0   2     2015.56     1620.34    536.00 o 
   0   2   2   260550.25   261878.86   2693.46 o 
   2   2   2     3754.10     3493.06     78.86 o 
   4   2   2    20681.77    20552.68    184.70 o 
   6   2   2     2405.66     2788.44     75.98 o 
   8   2   2     1452.55     1547.82     52.70 o 
  10   2   2    11163.98    10919.53    155.45 o 
  12   2   2      692.76      657.53     86.52 o 
  14   2   2    10216.34    10252.30    251.49 o 
  16   2   2     3145.17     3428.11    186.29 o 
  18   2   2      272.41      534.15    147.54 o 
  20   2   2     5475.28     5020.59    306.07 o 
  22   2   2      203.58        5.41    196.01 o 
   2   4   2    28867.11    27907.19    292.62 o 
   4   4   2    11258.09    11019.27    148.07 o 
   6   4   2     2169.05     2102.57     68.83 o 
   8   4   2    16713.08    17167.17    148.78 o 
  10   4   2    31957.04    31064.23    269.30 o 
  12   4   2     3420.15     3709.65    150.30 o 
  14   4   2     1361.09     1621.59    145.48 o 
  16   4   2     5792.66     6138.54    226.90 o 
  18   4   2      640.42      734.28    178.11 o 
  20   4   2     2641.77     2209.59    237.37 o 
   0   6   2     2406.22     2486.21    170.32 o 
   2   6   2    34466.16    33070.21    339.99 o 
   4   6   2    36898.54    36557.82    311.33 o 
   6   6   2    32759.83    33765.06    224.29 o 
   8   6   2    23046.98    22495.14    172.15 o 
  10   6   2    11219.89    10848.86    150.66 o 
  12   6   2     3702.84     3350.62    149.90 o 
  14   6   2     2109.13     2230.73    158.79 o 
  16   6   2     1385.15     1181.98    134.01 o 
  18   6   2       31.16       19.38    150.61 o 
  20   6   2      867.34     1140.33    189.22 o 
   2   8   2    31781.74    31747.10    295.67 o 
   4   8   2     4813.79     4925.75     87.70 o 
   6   8   2    24997.60    24977.79    171.56 o 
   8   8   2      177.01      209.96     31.24 o 
  10   8   2    46220.27    45003.79    319.61 o 
  12   8   2     6316.24     6644.80    164.76 o 
  14   8   2      739.48      843.98    118.33 o 
  16   8   2      857.34      836.66    135.06 o 
  18   8   2     2698.52     2423.01    223.04 o 
  20   8   2      628.05      503.17    192.17 o 
   0  10   2    76960.73    76892.96    748.69 o 
   2  10   2    25752.31    25380.77    238.48 o 
   4  10   2    42316.41    42240.72    309.83 o 
   6  10   2    10412.87    10582.15    105.80 o 
   8  10   2    35808.73    34771.10    228.74 o 
  10  10   2    10519.02    10275.03    135.76 o 
  12  10   2    13722.92    13441.24    228.20 o 
  14  10   2     2537.48     2813.85    171.89 o 
  16  10   2        9.26      117.52     91.07 o 
  18  10   2     1855.30     1875.08    211.16 o 
  20  10   2      425.54      303.76    167.60 o 
   2  12   2     5721.50     6001.17    101.00 o 
   4  12   2    49652.52    52286.10    291.37 o 
   6  12   2    17324.03    16916.96    140.91 o 
   8  12   2     5996.59     5953.12     95.13 o 
  10  12   2     3231.11     3042.47     89.93 o 
  12  12   2      615.88      750.43    120.56 o 
  14  12   2    15118.56    14698.74    322.93 o 
  16  12   2    11080.97    11251.99    310.18 o 
  18  12   2     2878.61     2973.65    273.64 o 
  20  12   2      638.43      142.84    223.61 o 
   0  14   2    82921.71    87054.24    741.43 o 
   2  14   2    39343.31    38053.69    326.94 o 
   4  14   2    19909.33    22342.06    219.59 o 
   6  14   2     4069.83     4518.48     75.24 o 
   8  14   2     2007.78     2043.69     80.42 o 
  10  14   2     5016.38     5025.85    108.94 o 
  12  14   2     3312.22     3648.84    136.08 o 
  14  14   2      377.71      626.66    109.16 o 
  16  14   2     1495.16     1600.46    158.36 o 
  18  14   2     2846.96     2638.56    263.37 o 
  20  14   2     7195.59     6634.31    387.44 o 
   2  16   2     7726.98     7718.63    108.97 o 
   4  16   2     7319.35     7152.82     87.68 o 
   6  16   2     3714.69     3277.39     63.16 o 
   8  16   2     5058.49     5045.48     80.86 o 
  10  16   2       25.07      120.55     35.70 o 
  12  16   2     6249.67     6022.08    162.23 o 
  14  16   2     6107.33     6333.48    224.18 o 
  16  16   2     3968.34     4090.19    219.22 o 
  18  16   2     1921.31     1845.74    286.76 o 
  20  16   2     1841.46     1363.49    267.53 o 
   0  18   2    35027.18    35993.73    402.33 o 
   2  18   2    35002.70    37882.72    249.47 o 
   4  18   2     3236.70     3789.97     65.03 o 
   6  18   2    13695.58    12631.72    110.73 o 
   8  18   2      706.97      691.89     41.79 o 
  10  18   2     1299.75     1457.43     64.60 o 
  12  18   2     4304.22     4495.12    135.88 o 
  14  18   2     3166.55     3630.72    218.06 o 
  16  18   2     2047.70     2308.09    179.11 o 
  18  18   2      362.58      138.88    136.14 o 
  20  18   2     1313.08     1104.63    212.88 o 
   2  20   2    16732.04    18672.24    154.71 o 
   4  20   2    40937.87    41502.46    232.42 o 
   6  20   2      160.78      103.63     25.30 o 
   8  20   2    26354.29    25276.01    176.12 o 
  10  20   2     4994.24     4818.54    102.17 o 
  12  20   2     3180.14     3442.93    166.92 o 
  14  20   2      622.53      571.84    116.65 o 
  16  20   2       78.03       52.49     95.07 o 
  18  20   2       13.88      225.70    173.92 o 
  20  20   2     2067.69     1571.53    289.77 o 
   0  22   2     8771.45     9469.89    130.93 o 
   2  22   2    19641.54    20891.35    156.61 o 
   4  22   2    46261.22    45444.39    225.84 o 
   6  22   2    20797.54    19404.96    143.85 o 
   8  22   2     2012.85     2002.03     60.80 o 
  10  22   2      185.76      335.17     45.79 o 
  12  22   2     8542.36     8319.74    178.04 o 
  14  22   2     2344.70     2176.18    153.86 o 
  16  22   2      106.20      211.13    105.71 o 
  18  22   2      414.00      300.80    159.67 o 
  20  22   2       30.07      106.79    235.99 o 
   2  24   2     9814.14     9959.89    108.91 o 
   4  24   2    44901.30    46145.94    241.22 o 
   6  24   2    13825.81    14389.53    125.26 o 
   8  24   2     1693.88     1502.48     63.21 o 
  10  24   2    22565.70    22071.88    215.96 o 
  12  24   2     6446.54     6152.92    158.61 o 
  14  24   2      529.97      345.40     93.70 o 
  16  24   2      405.69      355.66    148.53 o 
  18  24   2      851.16      895.39    254.01 o 
  20  24   2      505.53      505.83    234.59 o 
   0  26   2        6.21       70.74     36.79 o 
   2  26   2    25554.39    24196.66    177.91 o 
   4  26   2      400.29      800.57     45.46 o 
   6  26   2     1430.06     1572.63     55.59 o 
   8  26   2     7540.62     7120.69    110.90 o 
  10  26   2       80.84      104.73     41.89 o 
  12  26   2      933.07      991.02     87.56 o 
  14  26   2      157.09      -67.49     76.17 o 
  16  26   2       33.54      169.31    169.87 o 
  18  26   2     5124.98     4227.90    339.70 o 
  20  26   2      104.91      132.81    211.24 o 
   2  28   2     1057.39     1510.71     62.08 o 
   4  28   2    31715.61    31241.57    204.86 o 
   6  28   2     1098.82     1238.94     53.81 o 
   8  28   2     2528.34     2599.15     78.21 o 
  10  28   2      801.60      817.63     65.84 o 
  12  28   2     6527.95     6524.27    162.47 o 
  14  28   2     4105.64     4169.61    157.91 o 
  16  28   2     5941.59     5376.32    353.73 o 
  18  28   2     2164.09     2242.45    269.90 o 
  20  28   2      297.70      165.01    197.29 o 
   0  30   2     5485.65     5815.89    156.22 o 
   2  30   2    26435.53    26534.31    199.24 o 
   4  30   2     2235.83     2500.02     66.71 o 
   6  30   2     2483.04     2578.56     74.79 o 
   8  30   2     2405.51     2546.17     87.07 o 
  10  30   2     1800.76     1819.70     85.53 o 
  12  30   2     6421.61     6616.49    165.81 o 
  14  30   2      942.16     1203.33    119.69 o 
  16  30   2      150.66      141.75    176.31 o 
  18  30   2     5779.78     5573.97    470.70 o 
  20  30   2        7.94      -12.60    198.36 o 
   2  32   2     5716.68     6020.86    101.47 o 
   4  32   2     3942.52     4123.13     84.85 o 
   6  32   2      660.69      686.42     51.10 o 
   8  32   2     4796.00     4945.48    120.89 o 
  10  32   2     6170.09     6205.71    134.12 o 
  12  32   2     5063.84     5194.21    161.09 o 
  14  32   2     1567.14     1554.12    131.49 o 
  16  32   2     2279.38     2116.60    358.20 o 
  18  32   2     1213.00     1084.26    256.42 o 
   0  34   2    11489.36    12096.38    208.66 o 
   2  34   2     5979.88     6041.27    105.12 o 
   4  34   2     6579.19     6456.39    106.54 o 
   6  34   2    31845.20    32206.59    255.96 o 
   8  34   2      155.28       64.60     45.78 o 
  10  34   2     1241.66     1388.48    125.85 o 
  12  34   2     5944.18     5911.18    165.79 o 
  14  34   2     4430.21     4689.46    233.63 o 
  16  34   2      245.83      167.22    187.10 o 
  18  34   2      920.94      891.03    223.97 o 
   2  36   2     2268.20     2377.91     79.42 o 
   4  36   2     1362.28     1404.75     63.31 o 
   6  36   2     5024.40     5199.82    106.17 o 
   8  36   2    15883.57    15904.70    223.66 o 
  10  36   2       59.19       30.78     54.40 o 
  12  36   2     2501.29     2751.94    151.24 o 
  14  36   2     1599.08     1640.58    183.02 o 
  16  36   2     2506.36     2015.31    316.88 o 
  18  36   2     1781.11     1549.07    300.63 o 
   0  38   2    28945.32    29358.64    378.41 o 
   2  38   2     6249.38     6556.87    123.39 o 
   4  38   2     1686.84     1750.21     72.55 o 
   6  38   2     8044.95     7943.46    130.47 o 
   8  38   2       70.25      122.01     54.02 o 
  10  38   2     1123.70     1265.95     92.17 o 
  12  38   2     4637.52     4717.49    233.73 o 
  14  38   2      642.84      411.20    114.01 o 
  16  38   2     1770.23     1503.80    287.52 o 
  18  38   2      276.53      216.49    305.20 o 
   2  40   2     4872.52     4782.94    112.09 o 
   4  40   2      910.77      957.17     62.00 o 
   6  40   2     6049.73     5862.98    120.72 o 
   8  40   2     3847.92     3886.34    133.12 o 
  10  40   2     1251.88     1220.61    104.66 o 
  12  40   2     4556.11     4544.12    201.11 o 
  14  40   2      756.59      913.17    161.30 o 
  16  40   2      136.64      203.19    307.11 o 
  18  40   2      787.29      289.42    307.92 o 
   0  42   2     9537.87     9471.88    217.26 o 
   2  42   2     4084.56     4122.86    110.76 o 
   4  42   2      538.39      547.70     59.36 o 
   6  42   2     4269.36     4402.49    123.78 o 
   8  42   2     2501.57     2421.15    124.78 o 
  10  42   2     1312.18     1609.43    132.51 o 
  12  42   2     1601.86     1623.87    179.21 o 
  14  42   2     1387.51     1505.07    187.97 o 
  16  42   2     1023.96      907.60    375.81 o 
   2  44   2      367.66      374.32     56.83 o 
   4  44   2    10008.26    10342.21    166.74 o 
   6  44   2     2043.29     2179.41    123.29 o 
   8  44   2     1080.56     1146.50    100.86 o 
  10  44   2     1626.57     1414.61    140.81 o 
  12  44   2      454.07      332.90    125.04 o 
  14  44   2     1271.44     1050.19    181.55 o 
  16  44   2     3964.14     3523.14    619.22 o 
   0  46   2      808.00      686.79    105.98 o 
   2  46   2     3802.23     3784.35    116.32 o 
   4  46   2     1542.25     1747.48     85.24 o 
   6  46   2      246.58      197.81     59.73 o 
   8  46   2     1481.17     1630.55    120.24 o 
  10  46   2      204.16      224.59     97.14 o 
  12  46   2     3533.72     3350.79    281.73 o 
  14  46   2     1306.49     1208.51    181.56 o 
  16  46   2       71.55      677.05    423.16 o 
   2  48   2      491.87      599.61     68.26 o 
   4  48   2     1156.01     1179.05     79.41 o 
   6  48   2      322.51      389.21     82.46 o 
   8  48   2     2379.56     2472.82    135.89 o 
  10  48   2     9108.31     8725.64    276.60 o 
  12  48   2     1270.91     1135.38    144.84 o 
  14  48   2      937.09      915.37    202.51 o 
  16  48   2      941.01     1072.28    300.69 o 
   0  50   2      156.82      212.57     80.60 o 
   2  50   2     1390.43     1575.49     91.53 o 
   4  50   2     7390.14     7555.14    149.61 o 
   6  50   2     6537.63     6715.86    187.02 o 
   8  50   2      397.27      574.81     91.60 o 
  10  50   2      936.11     1072.83    144.19 o 
  12  50   2     1576.39     1734.25    231.72 o 
  14  50   2       80.36      162.63    233.75 o 
   2  52   2     5223.09     5487.56    142.26 o 
   4  52   2     4903.12     5305.18    150.26 o 
   6  52   2      636.24      696.30     99.16 o 
   8  52   2     3209.59     3348.27    197.54 o 
  10  52   2     1539.50     1445.68    164.13 o 
  12  52   2     1022.72     1140.51    239.85 o 
  14  52   2      573.24      788.93    215.76 o 
   0  54   2    20634.95    22318.25    469.62 o 
   2  54   2      535.76      651.48     75.81 o 
   4  54   2     1379.06     1312.55    100.75 o 
   6  54   2      869.30     1026.81    105.79 o 
   8  54   2       16.18      -39.69     92.83 o 
  10  54   2     1139.21      951.54    147.89 o 
  12  54   2     1295.37     1445.78    174.71 o 
  14  54   2       59.97      249.66    179.26 o 
   2  56   2      289.72      388.21     75.81 o 
   4  56   2     1071.94      900.31    101.59 o 
   6  56   2     2039.70     2317.29    153.77 o 
   8  56   2      436.97      319.98    113.28 o 
  10  56   2     1383.00     1349.62    159.44 o 
  12  56   2      105.91       99.68    120.57 o 
   0  58   2     3530.17     4080.02    195.34 o 
   2  58   2      639.96      521.71     81.72 o 
   4  58   2     2506.52     2562.58    139.89 o 
   6  58   2     3285.06     3711.29    156.63 o 
   8  58   2     1439.57     1298.97    146.84 o 
  10  58   2      457.31      491.10    136.11 o 
  12  58   2      475.20      297.72    145.33 o 
   2  60   2     1110.23     1188.08    102.09 o 
   4  60   2      391.66      290.90     88.19 o 
   6  60   2     2046.19     2003.78    161.16 o 
   8  60   2      811.38      919.19    135.12 o 
  10  60   2     1486.22     1269.13    157.69 o 
  12  60   2      126.05       95.17    158.78 o 
   0  62   2     3028.89     2774.29    267.49 o 
   2  62   2      574.97      494.82     84.98 o 
   4  62   2     3186.60     3680.79    198.82 o 
   6  62   2      914.29      888.56    133.73 o 
   8  62   2     1387.13     1519.37    154.65 o 
  10  62   2       60.73      214.43    121.14 o 
   2  64   2     2389.45     2385.52    152.58 o 
   4  64   2      352.75      344.03    104.18 o 
   6  64   2      158.18       81.95    104.99 o 
   8  64   2      521.66      538.21    133.80 o 
  10  64   2     2751.71     2901.92    239.89 o 
   0  66   2     4131.60     4558.12    400.22 o 
   2  66   2     2348.86     2546.36    149.66 o 
   4  66   2      461.46      534.28    124.19 o 
   6  66   2     1489.69     1566.25    178.12 o 
   8  66   2      133.88      413.31    152.99 o 
   2  68   2       29.58      146.41     98.75 o 
   4  68   2      347.87      270.35    122.69 o 
   6  68   2      278.87      380.57    152.86 o 
   0  70   2      344.38      186.08    147.93 o 
   2  70   2      503.00      480.86    145.47 o 
   4  70   2      186.24      307.37    144.42 o 
   2  72   2     3255.03     2216.99    512.37 o 
   1   1   3    25959.15    26471.18    212.28 o 
   3   1   3    26731.83    26839.43    214.93 o 
   5   1   3    21705.29    21849.74    170.37 o 
   7   1   3    20076.85    19705.78    152.73 o 
   9   1   3     5939.92     5447.73    113.81 o 
  11   1   3       49.28       27.18     39.35 o 
  13   1   3    22453.96    22378.15    326.78 o 
  15   1   3     3147.84     3336.18    182.28 o 
  17   1   3     2115.23     2192.63    173.20 o 
  19   1   3     3293.52     3146.12    253.47 o 
  21   1   3     1228.67     1011.59    189.55 o 
   1   3   3    35647.06    36164.77    296.97 o 
   3   3   3      512.12      504.68     31.88 o 
   5   3   3     8889.15     9592.53    107.03 o 
   7   3   3    12187.38    11224.96    118.34 o 
   9   3   3    11015.29    10716.60    145.79 o 
  11   3   3     9654.92     9612.48    172.73 o 
  13   3   3     4412.52     4438.69    172.69 o 
  15   3   3      399.10      203.34     96.10 o 
  17   3   3     5508.12     6042.97    240.29 o 
  19   3   3     3129.99     3011.36    376.34 o 
  21   3   3     2197.83     1494.44    221.00 o 
   1   5   3    36326.33    37536.96    309.61 o 
   3   5   3    30137.05    30371.89    214.71 o 
   5   5   3     5336.22     5127.35     77.93 o 
   7   5   3    35590.84    36917.17    235.63 o 
   9   5   3     1595.32     1564.13     59.55 o 
  11   5   3     4576.90     4517.17    124.23 o 
  13   5   3     1095.51     1166.18    119.56 o 
  15   5   3     2381.17     2515.15    166.85 o 
  17   5   3     1490.51     1443.09    151.35 o 
  19   5   3      539.07      331.77    135.73 o 
  21   5   3      139.28      416.51    191.62 o 
   1   7   3    19634.45    19076.52    186.87 o 
   3   7   3    67101.43    66900.72    379.65 o 
   5   7   3     2920.65     2738.81     68.30 o 
   7   7   3     1339.43     1420.02     56.79 o 
   9   7   3     2632.86     2313.58     68.44 o 
  11   7   3     8820.15     8771.08    166.69 o 
  13   7   3     1126.71     1025.04    116.11 o 
  15   7   3     4078.60     3656.67    187.89 o 
  17   7   3     7828.50     7743.60    257.48 o 
  19   7   3     1207.23      838.51    170.02 o 
  21   7   3     1863.99     1633.53    279.26 o 
   1   9   3     1671.09     1774.92     54.08 o 
   3   9   3    28971.50    29505.57    230.30 o 
   5   9   3    11778.77    12778.42    128.74 o 
   7   9   3      649.99      602.34     43.95 o 
   9   9   3    10232.93     9969.11    130.95 o 
  11   9   3     7270.93     7222.74    157.96 o 
  13   9   3     1705.02     1713.11    116.12 o 
  15   9   3     6303.09     6542.39    241.47 o 
  17   9   3     2504.75     2169.26    175.65 o 
  19   9   3     1579.72     1406.94    175.27 o 
  21   9   3     1479.72     1406.01    218.01 o 
   1  11   3     4298.82     4437.81     83.39 o 
   3  11   3    31025.47    33179.94    218.25 o 
   5  11   3    25010.20    24914.22    191.19 o 
   7  11   3     4948.05     4826.26     81.49 o 
   9  11   3     1318.13     1213.45     67.09 o 
  11  11   3    14091.61    13423.62    206.72 o 
  13  11   3     8030.72     7920.27    237.62 o 
  15  11   3     2357.07     2443.77    177.95 o 
  17  11   3     1202.89     1155.80    143.79 o 
  19  11   3      192.23      102.12    118.05 o 
  21  11   3      184.73      466.78    227.26 o 
   1  13   3    23685.35    23436.53    211.96 o 
   3  13   3    28045.15    31612.56    236.30 o 
   5  13   3     2395.31     2223.08     61.15 o 
   7  13   3     7331.09     6621.55     98.91 o 
   9  13   3    24321.50    23537.44    204.80 o 
  11  13   3     5417.55     5793.28    154.51 o 
  13  13   3     6764.16     6624.42    198.27 o 
  15  13   3      868.52      662.17    118.72 o 
  17  13   3     2830.12     2647.70    203.18 o 
  19  13   3      167.36      159.85    115.51 o 
  21  13   3     3236.09     2342.25    350.35 o 
   1  15   3     4759.94     4759.63     81.69 o 
   3  15   3    10969.32    11517.19    126.41 o 
   5  15   3     3479.18     3615.01     71.89 o 
   7  15   3     7976.73     7908.06    106.02 o 
   9  15   3    10094.61    10279.87    135.24 o 
  11  15   3     2109.57     2033.17    106.22 o 
  13  15   3     5087.00     4778.66    178.95 o 
  15  15   3     1555.35     1563.90    157.82 o 
  17  15   3      519.28      281.36    116.04 o 
  19  15   3     5046.53     4557.95    264.07 o 
  21  15   3      294.09      432.00    267.12 o 
   1  17   3     8834.99     8277.41     98.30 o 
   3  17   3     2331.13     2824.95     65.41 o 
   5  17   3    19789.95    20129.28    161.96 o 
   7  17   3    10674.03     9797.12    117.45 o 
   9  17   3     4158.56     3967.92     87.44 o 
  11  17   3     4796.70     4690.67    142.25 o 
  13  17   3     5166.21     5440.90    177.02 o 
  15  17   3     9391.57     9307.39    307.89 o 
  17  17   3     2000.72     1743.87    178.12 o 
  19  17   3     1364.42     1302.47    176.22 o 
  21  17   3      981.57      659.05    311.37 o 
   1  19   3    60016.38    60323.52    303.11 o 
   3  19   3      359.31      620.43     32.53 o 
   5  19   3    16606.73    16354.29    159.47 o 
   7  19   3       62.58      -11.22     26.03 o 
   9  19   3     8967.50     7907.10    119.10 o 
  11  19   3     6403.87     6274.58    161.10 o 
  13  19   3     1827.99     1823.42    124.89 o 
  15  19   3     3008.68     3510.20    248.21 o 
  17  19   3      232.17      307.58    115.77 o 
  19  19   3     1037.91     1099.02    210.65 o 
  21  19   3      301.21      303.17    239.44 o 
   1  21   3    25400.18    26860.98    195.67 o 
   3  21   3     5362.75     4864.25     74.31 o 
   5  21   3     9373.52     9337.90    108.97 o 
   7  21   3     4680.22     4060.54     82.65 o 
   9  21   3     4572.59     4195.93     86.12 o 
  11  21   3      386.84      325.81     65.77 o 
  13  21   3     9863.96     9676.93    233.43 o 
  15  21   3     5935.63     6275.46    245.13 o 
  17  21   3      184.04      131.67    107.24 o 
  19  21   3     5438.10     5075.68    342.49 o 
   1  23   3    15015.95    14978.94    130.94 o 
   3  23   3     1175.09     1339.17     53.12 o 
   5  23   3    20004.93    19672.90    163.92 o 
   7  23   3     7463.92     7589.46    108.10 o 
   9  23   3     2718.28     2519.16     74.29 o 
  11  23   3     1453.65     1602.59    104.65 o 
  13  23   3     1243.18     1326.59    116.64 o 
  15  23   3     3957.69     3723.25    211.38 o 
  17  23   3     3082.37     2819.03    207.96 o 
  19  23   3      301.50      336.25    160.13 o 
   1  25   3     5261.08     5387.95     77.98 o 
   3  25   3     3558.67     3030.80     68.21 o 
   5  25   3     9172.60     9344.84    109.77 o 
   7  25   3     2449.83     2337.09     76.39 o 
   9  25   3    20749.94    19856.67    204.14 o 
  11  25   3     8152.42     8221.63    187.59 o 
  13  25   3       47.99      169.00     78.96 o 
  15  25   3     1728.31     1539.01    154.64 o 
  17  25   3      150.26      357.02    116.86 o 
  19  25   3      742.17      687.85    199.34 o 
   1  27   3     6620.89     6856.90     91.35 o 
   3  27   3    14805.63    14991.85    152.02 o 
   5  27   3    10961.40    10582.57    124.97 o 
   7  27   3     1847.42     1879.32     70.44 o 
   9  27   3     6936.96     7151.69    140.65 o 
  11  27   3     6314.58     6651.62    162.87 o 
  13  27   3     2585.48     2733.27    140.08 o 
  15  27   3     1946.52     1436.98    153.78 o 
  17  27   3     2059.20     2001.73    228.98 o 
  19  27   3      367.26      204.20    168.47 o 
   1  29   3     2206.59     2450.80     67.06 o 
   3  29   3      269.95      225.73     34.89 o 
   5  29   3     3276.71     3213.80     83.11 o 
   7  29   3     1388.07     1367.63     64.63 o 
   9  29   3     7232.22     7422.87    170.02 o 
  11  29   3     8002.76     8212.17    182.00 o 
  13  29   3     1070.76      888.51    100.82 o 
  15  29   3     1434.32     1488.47    149.70 o 
  17  29   3      144.40      117.02    141.58 o 
  19  29   3     1219.09      804.92    220.28 o 
   1  31   3    10980.47    10759.62    127.88 o 
   3  31   3    17126.27    16593.51    160.49 o 
   5  31   3    18459.41    18101.42    187.81 o 
   7  31   3     7314.49     7229.19    129.20 o 
   9  31   3     6518.65     6531.08    155.52 o 
  11  31   3     5579.84     5581.61    150.08 o 
  13  31   3      829.67      893.03    102.81 o 
  15  31   3     1740.24     1760.75    150.65 o 
  17  31   3     1229.25      834.74    212.04 o 
  19  31   3     5189.63     4004.82    353.56 o 
   1  33   3     7506.13     7431.06    106.58 o 
   3  33   3     5834.28     5340.50     96.58 o 
   5  33   3     9884.79     9910.68    132.58 o 
   7  33   3     2644.96     2796.52     99.77 o 
   9  33   3     1554.71     1723.73    100.67 o 
  11  33   3      309.98      278.92     68.81 o 
  13  33   3     1115.33     1139.96    120.14 o 
  15  33   3     4762.85     4673.60    251.59 o 
  17  33   3      632.65      527.87    249.28 o 
  19  33   3      494.24      203.26    232.08 o 
   1  35   3     6824.35     6754.84    113.75 o 
   3  35   3      865.95      831.45     52.89 o 
   5  35   3     1435.71     1656.46     69.51 o 
   7  35   3     4142.23     4038.44    121.43 o 
   9  35   3      314.29      308.22     67.22 o 
  11  35   3     6189.45     6238.41    169.52 o 
  13  35   3     9401.58     9069.38    247.45 o 
  15  35   3     3205.07     2867.04    317.13 o 
  17  35   3     2592.19     2127.32    520.12 o 
  19  35   3     1310.60      763.09    404.12 o 
   1  37   3     9009.27     9130.24    133.09 o 
   3  37   3      879.14      921.96     58.18 o 
   5  37   3     3127.13     3202.87     99.47 o 
   7  37   3     1198.55     1340.12     90.78 o 
   9  37   3     2247.41     2403.30    127.55 o 
  11  37   3     5772.09     5635.71    177.35 o 
  13  37   3     2409.49     2236.72    169.79 o 
  15  37   3      880.49     1227.13    350.69 o 
  17  37   3       46.19     -197.78    197.78 o 
   1  39   3     3060.79     3126.71     92.51 o 
   3  39   3     1297.29     1351.80     75.17 o 
   5  39   3    14651.40    14959.92    193.60 o 
   7  39   3     1221.06     1199.95     92.90 o 
   9  39   3      731.97      763.23    100.07 o 
  11  39   3      476.69      652.17     92.43 o 
  13  39   3      363.67      232.34    147.96 o 
  15  39   3       82.33      179.41    140.59 o 
  17  39   3       29.07     -215.34    215.34 o 
   1  41   3      625.17      475.46     62.26 o 
   3  41   3     5924.75     5885.27    115.64 o 
   5  41   3     5375.08     5500.92    124.80 o 
   7  41   3    11024.72    10520.56    205.85 o 
   9  41   3     4194.70     4179.00    164.67 o 
  11  41   3     1851.89     1903.00    132.94 o 
  13  41   3     1406.54     1653.01    184.45 o 
  15  41   3      176.37      294.46    152.08 o 
  17  41   3      277.56     -282.11    325.13 o 
   1  43   3     2498.71     2695.67    100.10 o 
   3  43   3      594.69      641.91     64.76 o 
   5  43   3     1002.12      940.81     70.47 o 
   7  43   3     5746.04     5779.40    237.86 o 
   9  43   3     6978.32     6522.49    193.05 o 
  11  43   3     8012.46     8801.54    241.80 o 
  13  43   3      878.72      900.98    210.36 o 
  15  43   3      328.92      332.63    167.35 o 
  17  43   3      247.46      184.07    389.31 o 
   1  45   3      463.86      506.54     62.23 o 
   3  45   3     6170.38     6129.85    148.00 o 
   5  45   3     9112.53     9188.86    161.21 o 
   7  45   3      554.86      466.37     86.86 o 
   9  45   3      656.05      620.89    103.80 o 
  11  45   3     2456.57     2691.01    166.37 o 
  13  45   3     1580.94     1418.35    201.25 o 
  15  45   3     3614.62     2638.66    287.23 o 
   1  47   3      482.15      595.88     68.37 o 
   3  47   3    11106.80    11449.46    178.61 o 
   5  47   3      296.46      315.24     68.15 o 
   7  47   3       26.04       72.60     73.11 o 
   9  47   3      651.53      518.90     96.47 o 
  11  47   3     2185.79     2114.31    168.36 o 
  13  47   3      600.88      700.72    175.78 o 
  15  47   3     1058.55      715.71    276.83 o 
   1  49   3     4134.95     4217.28    125.50 o 
   3  49   3     1168.23     1118.64     89.72 o 
   5  49   3      662.40      509.29     83.92 o 
   7  49   3     1577.27     1429.90    113.65 o 
   9  49   3     1098.10      922.62    122.17 o 
  11  49   3     1370.73     1414.41    156.32 o 
  13  49   3      788.85      594.93    254.04 o 
  15  49   3      618.14      646.19    209.23 o 
   1  51   3     5140.32     5721.77    141.42 o 
   3  51   3     6497.48     6246.43    144.73 o 
   5  51   3     1461.38     1612.37    112.83 o 
   7  51   3      735.30      572.95     95.73 o 
   9  51   3      674.52      611.76    113.25 o 
  11  51   3     1477.96     1394.56    240.82 o 
  13  51   3      841.55      927.25    197.08 o 
  15  51   3      173.55      264.85    353.87 o 
   1  53   3     5999.55     6308.52    196.06 o 
   3  53   3      571.11      628.93     76.24 o 
   5  53   3      830.92      872.99    105.94 o 
   7  53   3     4634.12     4753.22    185.64 o 
   9  53   3      283.37      192.58     98.68 o 
  11  53   3      396.14      334.24    133.15 o 
  13  53   3     2114.57     1873.12    354.15 o 
   1  55   3      316.66      407.78     75.70 o 
   3  55   3       26.18        8.15     64.87 o 
   5  55   3     4373.75     4606.43    179.61 o 
   7  55   3     6249.47     6518.88    272.27 o 
   9  55   3     1570.15     1656.42    206.95 o 
  11  55   3      151.81      249.62    133.69 o 
  13  55   3     1030.31     1008.93    191.40 o 
   1  57   3     1017.91      934.90     93.35 o 
   3  57   3     1353.96     1370.56    114.37 o 
   5  57   3      590.58      664.51    116.65 o 
   7  57   3     6102.73     6436.69    381.12 o 
   9  57   3      421.41      457.07    114.78 o 
  11  57   3      759.54      859.40    150.76 o 
  13  57   3     1806.25     2015.25    263.85 o 
   1  59   3      413.51      389.38     84.03 o 
   3  59   3     1245.09     1130.43    119.10 o 
   5  59   3       19.38      151.10     93.84 o 
   7  59   3      109.90      387.87    114.53 o 
   9  59   3     1919.19     2071.49    188.47 o 
  11  59   3      831.75      973.63    288.35 o 
   1  61   3     3196.59     3153.12    163.16 o 
   3  61   3      830.31      729.12    110.74 o 
   5  61   3      185.99      285.27    105.94 o 
   7  61   3     1919.63     1944.05    174.88 o 
   9  61   3      315.00      417.92    132.83 o 
  11  61   3      570.01      641.05    208.35 o 
   1  63   3       34.16      111.01     88.07 o 
   3  63   3     4089.97     4000.92    194.37 o 
   5  63   3      350.48      349.29    113.48 o 
   7  63   3      102.04      122.28    113.71 o 
   9  63   3      133.63       66.10    147.16 o 
   1  65   3     4492.39     4184.01    194.45 o 
   3  65   3     1505.80     1356.99    162.68 o 
   5  65   3      459.51      344.05    120.19 o 
   7  65   3      188.55      184.56    126.18 o 
   9  65   3     1379.15     1034.65    231.05 o 
   1  67   3       71.31       46.85     94.06 o 
   3  67   3      535.96      531.83    152.25 o 
   5  67   3     1156.42      915.70    168.02 o 
   7  67   3      517.86      343.50    172.50 o 
   1  69   3     2239.09     2207.31    165.36 o 
   3  69   3      143.85      128.33    124.91 o 
   5  69   3     1299.61     1029.94    192.66 o 
   1  71   3       81.34     -101.48    125.67 o 
   0   0   4   334689.16   349460.84   2848.39 o 
   4   0   4     1987.69     2460.59     86.76 o 
   8   0   4       43.63       -0.25     32.45 o 
  12   0   4     4065.15     3925.36    203.87 o 
  16   0   4     5504.33     4978.30    319.93 o 
  20   0   4     5850.73     5633.97    463.47 o 
   2   2   4    19424.22    20778.27    162.80 o 
   4   2   4     8527.84     8850.90     98.95 o 
   6   2   4    30875.85    30109.99    185.44 o 
   8   2   4    21862.35    21856.29    214.82 o 
  10   2   4      789.08      717.32     71.68 o 
  12   2   4      261.49      155.56     55.34 o 
  14   2   4    11102.06    11138.06    286.27 o 
  16   2   4     1247.24     1203.13    142.24 o 
  18   2   4     1378.81     1216.16    153.77 o 
  20   2   4      915.16      358.58    155.93 o 
   0   4   4     4179.62     4321.73     95.20 o 
   2   4   4    18985.78    20521.49    162.97 o 
   4   4   4    35002.61    34221.27    254.77 o 
   6   4   4    20646.47    19676.00    163.06 o 
   8   4   4      255.66      234.46     35.27 o 
  10   4   4     2492.07     2283.02    100.75 o 
  12   4   4      256.80      206.05     58.90 o 
  14   4   4     4645.84     4621.52    199.27 o 
  16   4   4     1390.11     1208.89    175.09 o 
  18   4   4     2008.33     1681.93    166.18 o 
  20   4   4      223.65      255.09    132.66 o 
   2   6   4     6024.39     6228.76     85.95 o 
   4   6   4     2676.29     2618.97     59.45 o 
   6   6   4     9215.51     8718.51    110.19 o 
   8   6   4    12887.84    12447.42    145.84 o 
  10   6   4    16446.16    16377.98    228.05 o 
  12   6   4     3244.53     3232.20    127.87 o 
  14   6   4     1748.76     1613.70    138.92 o 
  16   6   4     5195.80     4941.02    223.17 o 
  18   6   4     1975.24     1526.11    164.19 o 
  20   6   4     1924.61     1454.50    191.02 o 
   0   8   4     6072.56     6159.93    115.70 o 
   2   8   4    25117.99    25707.99    184.09 o 
   4   8   4    14267.83    13946.13    121.96 o 
   6   8   4     7205.28     7436.15    103.47 o 
   8   8   4     7094.73     6693.93    109.94 o 
  10   8   4     3719.82     3730.72    107.88 o 
  12   8   4     1313.97     1389.37    101.85 o 
  14   8   4      171.39       71.80     78.68 o 
  16   8   4      412.97      346.01    101.11 o 
  18   8   4      759.06      870.87    136.76 o 
  20   8   4      153.30      204.55    123.79 o 
   2  10   4    12387.59    13300.25    123.02 o 
   4  10   4    12425.55    12695.65    116.44 o 
   6  10   4    13186.75    13412.00    140.76 o 
   8  10   4     7057.14     6806.22    112.70 o 
  10  10   4    22044.32    21796.37    240.17 o 
  12  10   4      301.57      137.53     67.78 o 
  14  10   4      678.13      661.95    138.30 o 
  16  10   4    10804.21     9446.31    275.62 o 
  18  10   4      685.07      558.41    140.23 o 
  20  10   4      385.99      360.16    131.93 o 
   0  12   4    12792.21    12444.47    195.82 o 
   2  12   4    16879.65    16572.28    144.46 o 
   4  12   4    20691.16    20350.15    157.97 o 
   6  12   4     6267.59     5672.90     97.00 o 
   8  12   4     3960.67     4126.93     92.00 o 
  10  12   4     5869.88     5828.15    119.60 o 
  12  12   4       45.87      -35.13     58.54 o 
  14  12   4     1678.22     1930.41    222.38 o 
  16  12   4     1264.71     1456.63    151.64 o 
  18  12   4     2013.55     1726.94    179.16 o 
  20  12   4     1698.50     1575.25    200.53 o 
   2  14   4    29176.73    28860.68    181.08 o 
   4  14   4    21227.45    21101.40    175.40 o 
   6  14   4     1522.25     1269.08     55.75 o 
   8  14   4     4265.08     4140.01     89.79 o 
  10  14   4     3730.86     3512.53     99.25 o 
  12  14   4     7620.78     7629.06    200.45 o 
  14  14   4    16769.50    16447.00    321.02 o 
  16  14   4     1385.48     1560.66    164.49 o 
  18  14   4     1716.50     1470.37    160.10 o 
  20  14   4        9.64      -40.71    118.16 o 
   0  16   4    52143.02    49204.68    337.73 o 
   2  16   4     6649.56     6804.38     90.72 o 
   4  16   4     8455.45     8939.48    109.13 o 
   6  16   4     4055.23     4067.62     76.17 o 
   8  16   4      554.09      494.55     43.04 o 
  10  16   4     6324.71     5997.63    122.92 o 
  12  16   4     8217.63     8612.44    211.20 o 
  14  16   4     3254.38     3272.46    184.75 o 
  16  16   4     1126.66      976.93    150.03 o 
  18  16   4     3049.86     3068.88    206.26 o 
  20  16   4      428.84      370.59    141.13 o 
   2  18   4      637.93      749.92     36.70 o 
   4  18   4     7071.07     6922.72     93.38 o 
   6  18   4     3283.77     3259.04     76.08 o 
   8  18   4    10054.23    10292.46    132.71 o 
  10  18   4      240.16      231.33     45.22 o 
  12  18   4     5362.84     5529.64    178.22 o 
  14  18   4     2381.68     2270.26    149.73 o 
  16  18   4     5205.62     5339.75    259.74 o 
  18  18   4     3211.63     3363.92    208.35 o 
  20  18   4     2399.61     2500.17    229.37 o 
   0  20   4     7510.81     7317.42    121.75 o 
   2  20   4    16556.63    16845.95    154.86 o 
   4  20   4     3606.69     3386.89     65.97 o 
   6  20   4    19233.18    18282.09    181.46 o 
   8  20   4     4277.02     4609.16     94.07 o 
  10  20   4       32.69       73.60     41.98 o 
  12  20   4     4143.32     3870.71    161.22 o 
  14  20   4     8711.54     8321.43    228.52 o 
  16  20   4     3203.53     3250.22    214.30 o 
  18  20   4     2040.49     1887.25    194.54 o 
  20  20   4      226.15      179.42    145.06 o 
   2  22   4     1467.78     1564.74     52.34 o 
   4  22   4     3184.83     2835.79     69.76 o 
   6  22   4     4323.50     4272.44     90.45 o 
   8  22   4    13463.91    13132.98    151.03 o 
  10  22   4    15484.53    14855.59    196.85 o 
  12  22   4     4105.92     4445.43    157.53 o 
  14  22   4      554.39      650.25    105.00 o 
  16  22   4      575.02      555.63    133.50 o 
  18  22   4      283.16       38.13    120.45 o 
  20  22   4      286.60      291.34    196.30 o 
   0  24   4     1102.14      927.50     65.28 o 
   2  24   4    13084.80    12660.02    134.89 o 
   4  24   4     6138.84     5995.85     88.27 o 
   6  24   4     3495.36     3739.90     89.57 o 
   8  24   4     7880.02     7070.97    114.59 o 
  10  24   4     9879.93     9326.64    169.50 o 
  12  24   4    15322.61    15313.99    264.30 o 
  14  24   4     2356.87     2253.52    166.23 o 
  16  24   4      155.17      136.19    111.25 o 
  18  24   4     1005.34      631.71    243.53 o 
  20  24   4      519.35      336.91    148.59 o 
   2  26   4     6997.23     6869.92    112.17 o 
   4  26   4    14276.40    13472.74    136.80 o 
   6  26   4      201.33      295.18     40.42 o 
   8  26   4     6456.07     5835.17    125.31 o 
  10  26   4      196.92      113.73     55.24 o 
  12  26   4     5163.31     5067.24    214.28 o 
  14  26   4      353.22      395.20    146.77 o 
  16  26   4     3674.56     3468.98    221.89 o 
  18  26   4      342.21      128.19    119.16 o 
   0  28   4     2396.64     2382.36    107.20 o 
   2  28   4    24521.29    23996.04    214.85 o 
   4  28   4     2115.44     2137.95     70.94 o 
   6  28   4     6177.01     6297.65    114.05 o 
   8  28   4     1091.76     1049.81     73.68 o 
  10  28   4     6023.00     5764.49    148.65 o 
  12  28   4     4878.21     5019.81    179.96 o 
  14  28   4      985.67     1160.90    125.05 o 
  16  28   4      791.38      634.02    137.29 o 
  18  28   4     5291.18     4091.55    330.75 o 
   2  30   4    14991.52    14895.47    162.02 o 
   4  30   4     9124.88     8503.49    122.14 o 
   6  30   4     4866.21     4293.97    105.40 o 
   8  30   4     1505.17     1425.68     78.20 o 
  10  30   4     2123.79     2333.88    115.38 o 
  12  30   4     3035.03     2771.46    150.64 o 
  14  30   4     1021.84     1156.17    137.31 o 
  16  30   4     6466.77     6380.29    315.26 o 
  18  30   4      720.46      334.88    176.23 o 
   0  32   4     1796.38     1861.54    134.56 o 
   2  32   4     3915.43     3877.73    102.26 o 
   4  32   4     2039.56     2048.32     77.88 o 
   6  32   4     9498.54     9020.82    155.61 o 
   8  32   4     9460.31     8726.88    158.89 o 
  10  32   4       10.45       51.19     52.62 o 
  12  32   4     5688.91     5632.01    197.27 o 
  14  32   4      864.60      924.36    140.21 o 
  16  32   4      862.09      369.11    142.29 o 
  18  32   4     1469.19     1042.92    222.31 o 
   2  34   4     1099.55     1327.05     69.04 o 
   4  34   4     4885.36     4553.38    108.13 o 
   6  34   4     2943.25     2810.01    114.41 o 
   8  34   4     8588.32     8228.34    167.54 o 
  10  34   4     1164.87     1249.18    117.81 o 
  12  34   4     5786.44     5734.27    205.24 o 
  14  34   4     1597.82     1635.24    160.16 o 
  16  34   4       86.42      122.24    122.97 o 
  18  34   4      412.92      254.27    227.64 o 
   0  36   4      900.54     1036.90    109.73 o 
   2  36   4    12720.14    12553.26    198.11 o 
   4  36   4     3073.52     3128.94    100.20 o 
   6  36   4    11610.11    11711.77    205.49 o 
   8  36   4     1013.43      898.49     83.91 o 
  10  36   4      236.02      195.77     71.29 o 
  12  36   4     1326.05     1325.51    135.84 o 
  14  36   4      830.85      630.64    178.67 o 
  16  36   4     1045.85     1051.39    199.59 o 
  18  36   4      852.76      535.96    256.17 o 
   2  38   4     6156.29     6132.44    130.37 o 
   4  38   4      401.24      368.93     54.87 o 
   6  38   4      338.14      351.96     60.80 o 
   8  38   4     6669.65     6515.60    179.02 o 
  10  38   4      926.34      858.91    111.41 o 
  12  38   4     4636.47     4612.53    228.89 o 
  14  38   4     1128.35     1026.20    181.26 o 
  16  38   4      518.12      371.43    209.96 o 
  18  38   4      411.67      418.60    379.96 o 
   0  40   4    10857.04    10698.38    270.96 o 
   2  40   4     3277.88     3407.04    111.18 o 
   4  40   4     6295.11     6168.34    133.64 o 
   6  40   4     7471.10     7489.14    161.37 o 
   8  40   4     3997.26     4053.06    161.03 o 
  10  40   4      392.31      353.45     90.11 o 
  12  40   4     1574.20     1556.46    159.09 o 
  14  40   4      179.52      198.23    108.76 o 
  16  40   4     1243.45      737.75    364.12 o 
   2  42   4     2137.94     2152.39    124.39 o 
   4  42   4    10429.84    10625.13    175.98 o 
   6  42   4     4364.41     4186.77    141.61 o 
   8  42   4     4077.93     3654.08    156.94 o 
  10  42   4      475.29      350.45     89.86 o 
  12  42   4     2224.06     2373.28    229.68 o 
  14  42   4     2933.28     2557.36    199.74 o 
  16  42   4     3392.17     3170.50    696.74 o 
   0  44   4     1193.79     1089.69    127.01 o 
   2  44   4    11721.75    11832.01    237.89 o 
   4  44   4     3083.72     3339.07    123.18 o 
   6  44   4     6003.16     6163.60    190.35 o 
   8  44   4      741.31      583.97     90.68 o 
  10  44   4     2451.55     2428.45    160.56 o 
  12  44   4      349.50      441.41    194.54 o 
  14  44   4      366.81      305.41    153.99 o 
  16  44   4      437.26      111.73    324.07 o 
   2  46   4     1491.36     1498.84     96.12 o 
   4  46   4     1410.31     1400.13    101.78 o 
   6  46   4     5620.66     5525.41    155.35 o 
   8  46   4     2288.71     2326.13    130.24 o 
  10  46   4     5325.18     5436.78    290.36 o 
  12  46   4      238.72      477.37    120.08 o 
  14  46   4     1822.83     1618.26    225.48 o 
  16  46   4     2079.41     1233.78   1037.79 o 
   0  48   4     6574.19     6549.34    243.54 o 
   2  48   4     3602.16     3787.00    135.45 o 
   4  48   4     5506.34     5870.89    172.78 o 
   6  48   4      974.87     1073.34    125.60 o 
   8  48   4     1861.30     1904.83    131.98 o 
  10  48   4      195.04      158.98     99.04 o 
  12  48   4     2343.58     2341.52    188.88 o 
  14  48   4     1419.67     1115.33    203.80 o 
   2  50   4      696.33      747.70     81.23 o 
   4  50   4       95.54      103.18     69.79 o 
   6  50   4      807.49      906.70    103.08 o 
   8  50   4      910.85     1110.70    119.53 o 
  10  50   4     4924.90     4613.52    200.59 o 
  12  50   4      362.19      247.52    125.04 o 
  14  50   4     2038.77     2164.11    263.67 o 
   0  52   4     9493.99     9441.34    305.05 o 
   2  52   4     2381.96     2146.93    136.59 o 
   4  52   4     6237.23     6274.65    185.76 o 
   6  52   4     3202.30     3297.59    167.69 o 
   8  52   4     1903.78     1920.27    154.84 o 
  10  52   4      864.74      742.29    121.61 o 
  12  52   4      156.87      417.49    137.20 o 
  14  52   4      699.49      592.07    207.46 o 
   2  54   4     1159.45     1066.25    121.81 o 
   4  54   4     4720.13     4585.82    221.45 o 
   6  54   4     3556.26     3571.09    178.15 o 
   8  54   4     1208.29     1231.82    134.01 o 
  10  54   4      214.65      300.69    103.91 o 
  12  54   4       64.82      199.61    133.07 o 
   0  56   4     7538.91     7376.65    290.39 o 
   2  56   4      176.61      230.86     83.20 o 
   4  56   4     1228.51     1154.80    131.55 o 
   6  56   4     1033.76      825.19    134.24 o 
   8  56   4      970.34      679.53    146.09 o 
  10  56   4      758.96      815.04    156.40 o 
  12  56   4     1058.65     1005.35    184.35 o 
   2  58   4      802.30      725.62    106.74 o 
   4  58   4     2350.04     2225.78    168.40 o 
   6  58   4     2538.78     2248.22    189.52 o 
   8  58   4      965.89      947.65    165.74 o 
  10  58   4     3168.53     2935.71    332.29 o 
  12  58   4      480.88      403.28    255.51 o 
   0  60   4     2161.12     2026.11    204.77 o 
   2  60   4      634.69      489.32     99.59 o 
   4  60   4     3952.56     3848.98    222.25 o 
   6  60   4      303.80      338.62    126.93 o 
   8  60   4       77.26       25.49    126.25 o 
  10  60   4      111.58      317.03    189.06 o 
   2  62   4      827.94      519.68    110.94 o 
   4  62   4      343.86      327.61    157.25 o 
   6  62   4      646.92      552.10    141.11 o 
   8  62   4      213.33       -9.66    129.81 o 
  10  62   4     5332.82     4524.52    337.56 o 
   0  64   4     1733.14     1818.03    212.89 o 
   2  64   4       10.25       15.53     94.41 o 
   4  64   4     3904.64     3846.88    234.08 o 
   6  64   4      258.90      304.46    140.07 o 
   8  64   4     1466.25     1051.79    205.96 o 
   2  66   4      258.91      240.06    113.35 o 
   4  66   4     1613.22     1321.06    167.32 o 
   6  66   4      705.12      660.03    219.93 o 
   0  68   4     3900.62     3204.05    263.18 o 
   2  68   4      453.94      281.62    124.98 o 
   4  68   4      978.96      746.77    174.91 o 
   2  70   4      256.46      135.37    136.94 o 
   1   1   5    30974.28    32705.06    215.55 o 
   3   1   5     3692.96     3696.42     56.10 o 
   5   1   5    12523.88    11810.74    105.28 o 
   7   1   5    22126.18    21540.66    176.47 o 
   9   1   5     9933.23     9988.39    161.70 o 
  11   1   5     7155.13     7123.93    169.05 o 
  13   1   5      934.79     1074.93     96.03 o 
  15   1   5      134.65      -38.95     81.34 o 
  17   1   5     1819.10     1277.46    157.28 o 
  19   1   5      879.32      852.61    141.58 o 
  21   1   5     2625.76     2167.37    218.06 o 
   1   3   5    19212.35    19989.82    165.86 o 
   3   3   5    16387.98    15891.65    118.77 o 
   5   3   5     4518.25     4467.91     67.44 o 
   7   3   5    31916.94    31038.34    232.40 o 
   9   3   5     9653.50     9090.37    164.35 o 
  11   3   5        7.80       70.95     53.51 o 
  13   3   5     9518.24     9089.29    203.30 o 
  15   3   5     2635.03     2306.65    170.75 o 
  17   3   5     3715.86     3835.07    215.47 o 
  19   3   5       95.78      118.26    108.02 o 
  21   3   5       11.74       71.00    145.95 o 
   1   5   5    12631.05    13014.72    126.23 o 
   3   5   5     7421.55     7879.12     86.89 o 
   5   5   5     2017.97     2204.78     53.75 o 
   7   5   5    10271.38     9735.33    123.56 o 
   9   5   5     1504.47     1581.24     79.32 o 
  11   5   5    14525.11    14019.76    218.65 o 
  13   5   5      837.45      768.43     86.57 o 
  15   5   5      756.28      715.46    125.05 o 
  17   5   5     3906.06     3308.68    207.02 o 
  19   5   5      512.70      417.23    127.58 o 
  21   5   5     1936.17     1985.41    472.70 o 
   1   7   5     7641.60     8172.73     93.79 o 
   3   7   5    29507.51    28283.92    175.12 o 
   5   7   5     5666.25     5408.79     76.55 o 
   7   7   5    41084.03    39160.94    276.56 o 
   9   7   5     5536.44     5314.01    118.21 o 
  11   7   5     1852.25     1727.95     97.17 o 
  13   7   5     2043.24     2333.91    137.52 o 
  15   7   5     4406.23     4358.68    209.55 o 
  17   7   5     3721.19     4051.93    219.57 o 
  19   7   5     2683.41     2660.57    200.69 o 
   1   9   5    11539.25    11216.77    105.08 o 
   3   9   5    25416.21    26541.72    173.35 o 
   5   9   5     3356.63     3076.06     69.29 o 
   7   9   5     6454.92     6348.50    110.87 o 
   9   9   5     1635.70     1548.56    107.40 o 
  11   9   5      139.48      142.84     52.33 o 
  13   9   5     7641.05     7210.71    201.73 o 
  15   9   5      740.14      668.86    122.32 o 
  17   9   5     5398.84     5163.77    243.11 o 
  19   9   5      633.57      681.34    135.58 o 
   1  11   5    55161.76    55597.63    264.32 o 
   3  11   5     2495.28     2486.72     53.94 o 
   5  11   5      221.53      293.02     35.63 o 
   7  11   5     1223.49     1130.36     59.92 o 
   9  11   5    16834.63    15688.13    192.67 o 
  11  11   5    24124.13    23736.95    271.82 o 
  13  11   5      297.98      297.63     77.87 o 
  15  11   5        6.21      -10.71     78.60 o 
  17  11   5     2406.24     2556.21    203.35 o 
  19  11   5     1143.59     1009.86    154.23 o 
   1  13   5     3425.38     3789.04     74.12 o 
   3  13   5    17673.42    16993.99    142.26 o 
   5  13   5     1205.85     1313.49     53.36 o 
   7  13   5    28169.40    26446.50    226.22 o 
   9  13   5     1062.81     1064.03     67.21 o 
  11  13   5     2966.42     3102.43    112.59 o 
  13  13   5     5747.97     5971.43    202.83 o 
  15  13   5      337.84      403.68    103.14 o 
  17  13   5     1006.35      744.79    136.17 o 
  19  13   5      107.72      154.48    113.03 o 
   1  15   5    17688.09    18137.52    140.70 o 
   3  15   5     2849.36     3036.13     63.99 o 
   5  15   5    14681.82    13766.84    148.21 o 
   7  15   5     4196.39     4221.86     88.37 o 
   9  15   5      449.84      605.51     55.82 o 
  11  15   5     2837.39     3015.26    112.02 o 
  13  15   5     2686.63     2834.29    159.58 o 
  15  15   5     3913.08     3706.87    202.27 o 
  17  15   5     3154.32     2785.49    192.99 o 
  19  15   5       78.65      103.01    107.70 o 
   1  17   5    11654.83    11470.36    111.28 o 
   3  17   5     1645.45     1766.30     53.45 o 
   5  17   5     3922.00     3727.97     78.61 o 
   7  17   5     6767.94     7234.74    113.99 o 
   9  17   5    24235.70    22762.09    242.36 o 
  11  17   5     7508.38     7503.72    157.05 o 
  13  17   5     1290.03     1184.97    117.20 o 
  15  17   5     1858.84     2063.00    159.15 o 
  17  17   5     2044.70     1991.84    178.50 o 
  19  17   5     1431.64     1231.08    179.21 o 
   1  19   5    19311.58    19299.76    150.35 o 
   3  19   5     9713.29     9344.06    111.06 o 
   5  19   5     5334.87     5104.09     96.96 o 
   7  19   5     4549.51     4036.24     90.71 o 
   9  19   5      465.52      482.96     54.25 o 
  11  19   5      118.69      150.66     49.95 o 
  13  19   5     8947.53     8620.37    229.02 o 
  15  19   5     3600.78     3743.50    195.46 o 
  17  19   5      138.01       67.29     95.89 o 
  19  19   5     1262.34     1059.45    156.42 o 
   1  21   5    28189.88    27846.54    193.80 o 
   3  21   5      498.65      509.79     37.58 o 
   5  21   5    11302.86    10818.93    140.19 o 
   7  21   5      269.97      292.29     43.89 o 
   9  21   5      152.96       82.73     42.05 o 
  11  21   5     3550.38     3537.96    116.21 o 
  13  21   5     1276.03     1508.35    129.94 o 
  15  21   5     2342.42     2487.64    171.82 o 
  17  21   5     4467.83     4132.80    229.93 o 
  19  21   5     1442.40     1174.03    160.22 o 
   1  23   5    19386.04    19118.73    165.83 o 
   3  23   5     3783.79     3490.72     75.19 o 
   5  23   5     4654.16     4288.64     94.03 o 
   7  23   5     4127.10     3789.97     96.68 o 
   9  23   5    16516.12    15721.28    219.02 o 
  11  23   5     2228.71     2343.10    115.40 o 
  13  23   5     1340.84     1183.21    121.27 o 
  15  23   5     6079.56     6498.02    250.19 o 
  17  23   5     3491.21     2955.38    218.69 o 
  19  23   5     2044.23     2094.58    209.88 o 
   1  25   5      134.73      164.24     34.22 o 
   3  25   5     7250.72     7233.42    105.85 o 
   5  25   5     5370.73     5295.15    110.17 o 
   7  25   5     4315.37     4115.51    102.07 o 
   9  25   5     7108.69     6541.22    139.07 o 
  11  25   5     1025.82     1033.33     94.42 o 
  13  25   5      809.73     1088.58    128.12 o 
  15  25   5     2844.24     3051.04    179.16 o 
  17  25   5      712.79      741.34    147.00 o 
  19  25   5      326.68      248.67    135.49 o 
   1  27   5     9391.54     8900.39    127.90 o 
   3  27   5     1605.74     1532.13     61.90 o 
   5  27   5     6238.55     5609.12    136.57 o 
   7  27   5      877.04      783.67     62.69 o 
   9  27   5    12419.38    12534.77    191.68 o 
  11  27   5     5979.14     6381.61    211.76 o 
  13  27   5     3493.07     3483.09    190.75 o 
  15  27   5      916.37      954.19    135.78 o 
  17  27   5      403.17      230.78    132.88 o 
  19  27   5     1523.09     1654.69    189.78 o 
   1  29   5     4910.25     4646.41    147.53 o 
   3  29   5     2006.09     1919.39     76.53 o 
   5  29   5     5635.28     5143.90    118.95 o 
   7  29   5      200.89      156.46     45.14 o 
   9  29   5     7237.14     7207.84    216.91 o 
  11  29   5     5290.54     5307.26    173.90 o 
  13  29   5     1208.83     1292.77    151.00 o 
  15  29   5      318.87      405.32    130.17 o 
  17  29   5     1559.15     1493.16    192.98 o 
  19  29   5      831.55     1178.86    341.05 o 
   1  31   5      265.27      301.45     48.71 o 
   3  31   5     1014.10     1239.73     73.33 o 
   5  31   5    13493.07    12854.64    186.78 o 
   7  31   5     6711.01     6120.03    136.16 o 
   9  31   5     1766.49     1581.20     93.37 o 
  11  31   5     1107.90     1106.34    115.03 o 
  13  31   5      356.96      319.58    109.80 o 
  15  31   5     6214.69     6065.55    257.11 o 
  17  31   5     1694.27     1765.16    235.43 o 
   1  33   5    22291.60    22407.21    250.60 o 
   3  33   5     6722.80     6534.05    136.62 o 
   5  33   5     1323.02     1324.76     83.50 o 
   7  33   5      653.36      707.03     63.81 o 
   9  33   5     2509.44     2351.64    120.04 o 
  11  33   5      788.67      809.10    144.81 o 
  13  33   5      280.89      327.33    106.21 o 
  15  33   5     2294.82     2118.07    228.70 o 
  17  33   5      296.58      332.86    152.18 o 
   1  35   5     9791.54     9838.04    169.30 o 
   3  35   5     6678.58     6720.82    140.47 o 
   5  35   5     1896.81     1861.57    103.13 o 
   7  35   5     4069.93     4056.31    125.99 o 
   9  35   5     5602.34     5339.27    156.58 o 
  11  35   5     1155.15     1083.67    128.06 o 
  13  35   5     1154.63     1196.78    136.39 o 
  15  35   5     1515.46     1376.26    168.10 o 
  17  35   5      122.00      118.72    153.36 o 
   1  37   5       14.60       54.97     43.93 o 
   3  37   5     7393.53     7349.62    155.72 o 
   5  37   5     7149.17     7121.31    168.61 o 
   7  37   5      304.76      360.03     71.50 o 
   9  37   5     3046.39     2891.50    127.45 o 
  11  37   5     1938.85     2010.05    239.65 o 
  13  37   5     3042.51     2856.17    186.91 o 
  15  37   5     1262.30     1635.57    266.34 o 
  17  37   5      145.15      303.89    373.85 o 
   1  39   5     8996.89     9075.70    180.00 o 
   3  39   5     1059.35      968.69     78.58 o 
   5  39   5      209.04      230.37     62.46 o 
   7  39   5     2133.69     2174.63    120.12 o 
   9  39   5     6142.45     6121.01    169.07 o 
  11  39   5      622.12      662.26    124.74 o 
  13  39   5     1552.13     1495.53    153.36 o 
  15  39   5       47.62      585.70    581.45 o 
  17  39   5      510.41      960.34    273.35 o 
   1  41   5      203.31      188.32     56.80 o 
   3  41   5     2385.42     2228.35    101.19 o 
   5  41   5    10489.18    10233.99    209.54 o 
   7  41   5     3221.42     3154.98    146.05 o 
   9  41   5     2980.58     2933.63    178.69 o 
  11  41   5     2182.02     2100.40    160.42 o 
  13  41   5       37.10       96.95    105.15 o 
  15  41   5      641.92      553.57    201.05 o 
   1  43   5     2033.48     2056.18    111.58 o 
   3  43   5     6038.60     5793.12    150.38 o 
   5  43   5     1128.96     1069.85     96.25 o 
   7  43   5     2579.69     2474.95    133.02 o 
   9  43   5     1053.78     1104.39    114.15 o 
  11  43   5     1486.35     1721.76    153.07 o 
  13  43   5     1078.07      971.48    152.51 o 
  15  43   5      896.51      960.70    231.13 o 
   1  45   5     5120.50     5150.08    157.68 o 
   3  45   5     7795.71     7860.91    187.48 o 
   5  45   5     2046.88     1950.25    121.57 o 
   7  45   5      689.10      744.17     96.35 o 
   9  45   5     3704.38     3640.50    172.55 o 
  11  45   5     2044.09     1817.34    158.96 o 
  13  45   5      546.58      829.59    303.45 o 
  15  45   5      366.30       98.70    177.85 o 
   1  47   5      366.87      319.36     68.62 o 
   3  47   5     5252.55     5301.73    180.56 o 
   5  47   5     2863.06     2791.31    141.39 o 
   7  47   5      246.33      248.20     85.49 o 
   9  47   5     1340.66     1040.08    121.77 o 
  11  47   5     1169.89     1226.87    145.12 o 
  13  47   5       57.64      202.49    117.14 o 
  15  47   5      882.42      542.25    286.00 o 
   1  49   5      687.70      724.98     89.88 o 
   3  49   5     8504.18     8350.58    221.85 o 
   5  49   5      146.68       86.10     74.31 o 
   7  49   5     1497.32     1297.61    122.90 o 
   9  49   5      522.91      337.87    103.44 o 
  11  49   5      903.46      759.76    132.02 o 
  13  49   5      666.90      730.19    214.27 o 
   1  51   5     2326.70     2396.83    135.85 o 
   3  51   5      119.09       74.68     75.19 o 
   5  51   5      398.44      305.60     95.53 o 
   7  51   5      562.18      419.26     97.30 o 
   9  51   5      787.65      811.70    136.25 o 
  11  51   5     1344.16     1119.56    161.53 o 
  13  51   5      738.00      809.56    171.37 o 
   1  53   5      819.63      714.27     99.87 o 
   3  53   5      758.54      813.39    118.60 o 
   5  53   5      473.41      379.97    100.02 o 
   7  53   5      843.81      844.12    122.21 o 
   9  53   5     1930.38     1500.13    164.69 o 
  11  53   5       67.33      -24.04    114.48 o 
  13  53   5     2142.36     2339.72    770.32 o 
   1  55   5      277.96      284.09     82.12 o 
   3  55   5     1822.07     1670.28    147.63 o 
   5  55   5      635.19      676.11    114.80 o 
   7  55   5     4273.07     3911.49    222.23 o 
   9  55   5     1367.61     1375.00    163.37 o 
  11  55   5       53.25       52.24    123.83 o 
   1  57   5     1282.31     1190.95    121.20 o 
   3  57   5      124.37       95.95     94.35 o 
   5  57   5     1288.93     1219.00    153.14 o 
   7  57   5      214.08      186.05    113.95 o 
   9  57   5      545.78      490.79    152.93 o 
  11  57   5      146.83      307.69    139.76 o 
   1  59   5      669.77      586.87    103.01 o 
   3  59   5     1122.43      973.59    134.23 o 
   5  59   5       24.06       82.35    104.81 o 
   7  59   5     2388.43     2633.60    207.46 o 
   9  59   5      162.66       81.01    128.90 o 
   1  61   5     2588.75     2345.43    155.00 o 
   3  61   5     1404.15     1516.43    156.82 o 
   5  61   5      184.79      167.27    116.52 o 
   7  61   5     1575.49     1312.74    172.41 o 
   9  61   5      836.72      625.41    190.27 o 
   1  63   5      823.42      626.70    122.19 o 
   3  63   5      914.49      747.23    138.54 o 
   5  63   5       84.88      249.35    125.05 o 
   7  63   5      830.58      911.69    183.06 o 
   1  65   5      125.18       97.16    105.51 o 
   3  65   5     2133.42     2073.26    185.02 o 
   5  65   5     1376.14     1382.85    198.05 o 
   7  65   5      592.21      725.25    201.94 o 
   1  67   5     1321.99     1069.41    155.30 o 
   3  67   5      592.43      302.30    154.49 o 
   5  67   5      178.03      184.23    149.32 o 
   1  69   5       66.64       62.35    195.72 o 
   2   0   6     8197.69     7854.27    118.42 o 
   6   0   6    32576.71    30208.16    294.00 o 
  10   0   6     6814.08     6266.88    240.23 o 
  14   0   6     3802.99     3472.20    220.96 o 
  18   0   6      714.24      732.27    214.94 o 
   0   2   6     8642.53     8102.68    129.08 o 
   2   2   6     2526.57     2598.61     51.16 o 
   4   2   6    10511.47    10471.70    102.81 o 
   6   2   6     7482.38     7340.18    105.90 o 
   8   2   6     2436.79     2446.51     93.89 o 
  10   2   6      578.04      511.24     67.44 o 
  12   2   6     4547.45     4608.50    160.15 o 
  14   2   6      358.86      139.24     70.94 o 
  16   2   6     1111.96      899.11    128.49 o 
  18   2   6     1372.60     1126.50    151.91 o 
  20   2   6     1503.59     1200.38    169.84 o 
   2   4   6      456.16      406.04     29.49 o 
   4   4   6     1945.32     1915.56     53.08 o 
   6   4   6     3185.80     3158.97     73.70 o 
   8   4   6    17574.10    16979.54    202.85 o 
  10   4   6     4067.86     3893.55    127.70 o 
  12   4   6     4379.81     4226.70    155.57 o 
  14   4   6     6023.23     5658.41    204.52 o 
  16   4   6     4079.54     3815.78    217.31 o 
  18   4   6      352.60      235.27    109.97 o 
  20   4   6      323.66      132.32    118.04 o 
   0   6   6    27944.76    27456.64    226.01 o 
   2   6   6     1591.75     1319.07     55.87 o 
   4   6   6    18706.30    17956.27    138.53 o 
   6   6   6    24441.21    24261.86    195.53 o 
   8   6   6      743.46      655.60     59.33 o 
  10   6   6     1870.52     1814.78     98.18 o 
  12   6   6     2260.11     2397.64    127.05 o 
  14   6   6      137.55      188.54     75.88 o 
  16   6   6      520.12      532.77    118.34 o 
  18   6   6     1702.00     1400.85    160.46 o 
  20   6   6     1031.93     1209.26    171.83 o 
   2   8   6    12700.93    12186.04    114.76 o 
   4   8   6       44.27       48.78     20.26 o 
   6   8   6    22000.38    20838.35    173.64 o 
   8   8   6     1785.40     2016.83     79.89 o 
  10   8   6    11027.82    10497.37    180.18 o 
  12   8   6     2294.88     2128.56    114.20 o 
  14   8   6     3969.38     3582.97    174.07 o 
  16   8   6      663.85      549.15    120.17 o 
  18   8   6      259.49      559.10    126.45 o 
  20   8   6      753.94      352.30    147.03 o 
   0  10   6     8770.73     8622.65    191.83 o 
   2  10   6    10255.41    10582.03    108.54 o 
   4  10   6     3545.66     3574.12     66.31 o 
   6  10   6    11919.27    11328.04    128.54 o 
   8  10   6    13403.09    12428.60    168.59 o 
  10  10   6     5357.39     4976.60    129.29 o 
  12  10   6     2533.80     2615.64    121.67 o 
  14  10   6      753.30      641.93     98.69 o 
  16  10   6     1242.45     1202.03    143.35 o 
  18  10   6     1522.85     1659.64    173.08 o 
  20  10   6      590.52      461.62    178.36 o 
   2  12   6      199.69      142.37     24.30 o 
   4  12   6     9797.34     9672.12    107.38 o 
   6  12   6    10332.39     9799.99    129.21 o 
   8  12   6     9240.87     8694.28    142.88 o 
  10  12   6      407.12      532.11     62.61 o 
  12  12   6     1910.57     1990.94    110.47 o 
  14  12   6      939.79      817.86    111.19 o 
  16  12   6     4802.71     4541.23    230.69 o 
  18  12   6      198.88      225.27    107.19 o 
  20  12   6      160.17      218.54    118.98 o 
   0  14   6    51414.75    48676.91    358.37 o 
   2  14   6    11729.77    11188.86    126.67 o 
   4  14   6     7831.45     7712.91    100.78 o 
   6  14   6    10984.88    10443.07    139.43 o 
   8  14   6     2476.13     2176.63    102.36 o 
  10  14   6     1509.41     1372.93     86.91 o 
  12  14   6     8310.73     8048.28    171.76 o 
  14  14   6      876.55      761.33    103.25 o 
  16  14   6      732.18      781.76    125.90 o 
  18  14   6      874.79      743.32    132.55 o 
  20  14   6      487.95      487.65    144.19 o 
   2  16   6     3196.32     3316.14     71.31 o 
   4  16   6     4955.51     4656.58     84.07 o 
   6  16   6      258.41      336.42     40.59 o 
   8  16   6     2232.09     2120.18     98.94 o 
  10  16   6     2939.44     3039.73    115.82 o 
  12  16   6     3378.39     3442.09    135.96 o 
  14  16   6     4791.43     4547.46    195.56 o 
  16  16   6     1298.75     1311.33    155.65 o 
  18  16   6      870.78      534.05    131.23 o 
   0  18   6      502.69      606.50     54.51 o 
   2  18   6    47327.09    45342.20    282.32 o 
   4  18   6      828.60      784.11     46.30 o 
   6  18   6    11878.28    11539.28    159.88 o 
   8  18   6      957.05      799.04     64.83 o 
  10  18   6      587.84      589.62     63.19 o 
  12  18   6     3664.61     3846.73    136.46 o 
  14  18   6     2917.22     2982.91    168.09 o 
  16  18   6      277.13      139.74     94.45 o 
  18  18   6     1869.09     1670.01    237.84 o 
   2  20   6    14064.79    13820.44    147.94 o 
   4  20   6    12964.71    12837.59    174.34 o 
   6  20   6      560.69      499.00     49.79 o 
   8  20   6    17615.38    17430.85    220.77 o 
  10  20   6      212.07      218.48     54.65 o 
  12  20   6     2981.06     3351.88    174.83 o 
  14  20   6      124.16      268.67     91.29 o 
  16  20   6     2486.79     2164.59    186.40 o 
  18  20   6        1.33      166.26    106.25 o 
   0  22   6    28133.68    28021.47    384.22 o 
   2  22   6     1580.04     1611.39     61.38 o 
   4  22   6     7785.97     7668.99    123.57 o 
   6  22   6     3042.22     3205.74     99.08 o 
   8  22   6     1486.87     1474.40     78.14 o 
  10  22   6      338.72      178.67     53.26 o 
  12  22   6     5468.96     5954.15    227.05 o 
  14  22   6      726.29      715.49    123.56 o 
  16  22   6      238.69       23.66    110.27 o 
  18  22   6      451.44      467.00    142.66 o 
   2  24   6    16952.15    16588.23    175.15 o 
   4  24   6     5646.46     5461.31    118.35 o 
   6  24   6      947.77      971.82     69.80 o 
   8  24   6     1606.68     1568.40     87.06 o 
  10  24   6     6508.54     6471.90    157.17 o 
  12  24   6     7220.75     7539.33    228.72 o 
  14  24   6     1275.15     1323.85    143.62 o 
  16  24   6     1459.45     1448.87    157.41 o 
  18  24   6      360.43      427.78    179.55 o 
   0  26   6    18843.01    18449.46    381.45 o 
   2  26   6     9535.55     9422.74    144.46 o 
   4  26   6     2429.38     2232.67     92.01 o 
   6  26   6     3318.90     3412.88    111.78 o 
   8  26   6      660.96      601.03     67.26 o 
  10  26   6      573.50      456.75     71.47 o 
  12  26   6     2869.94     3095.62    188.23 o 
  14  26   6      308.76      140.73    120.53 o 
  16  26   6      118.38      216.75    111.48 o 
  18  26   6     2624.44     2715.29    262.81 o 
   2  28   6     1132.24     1166.53     69.76 o 
   4  28   6    11865.88    11658.64    177.33 o 
   6  28   6      500.56      402.70     62.65 o 
   8  28   6     4848.58     4796.05    133.02 o 
  10  28   6     1408.92     1206.01     95.19 o 
  12  28   6     3118.02     2767.35    183.75 o 
  14  28   6      572.12      704.57    124.67 o 
  16  28   6     3253.66     2761.81    215.15 o 
  18  28   6       61.97      174.87    142.94 o 
   0  30   6     3382.21     3211.89    133.26 o 
   2  30   6    16776.33    16822.10    200.34 o 
   4  30   6     4177.94     4232.63    117.70 o 
   6  30   6     5486.12     5144.83    133.71 o 
   8  30   6     1588.12     1546.89    118.63 o 
  10  30   6     1249.93     1269.17    124.33 o 
  12  30   6     3688.56     3351.43    269.80 o 
  14  30   6     1264.05     1246.08    156.86 o 
  16  30   6      104.83      -57.60    108.29 o 
  18  30   6     1010.78      771.35    175.36 o 
   2  32   6    13140.80    12970.90    179.17 o 
   4  32   6     4244.61     4308.05    128.77 o 
   6  32   6      148.01      113.65     46.49 o 
   8  32   6     3952.71     3875.82    133.61 o 
  10  32   6     2268.59     2199.67    123.18 o 
  12  32   6     3913.99     3717.51    194.44 o 
  14  32   6        5.19       32.86    100.51 o 
  16  32   6     1097.60      842.23    156.17 o 
  18  32   6      168.52       58.47    158.73 o 
   0  34   6    13764.22    13910.18    279.18 o 
   2  34   6     9225.35     9135.44    161.98 o 
   4  34   6     5608.43     5542.37    141.46 o 
   6  34   6     7183.48     6830.01    151.36 o 
   8  34   6     1489.15     1485.99     95.65 o 
  10  34   6      155.63      319.40    121.23 o 
  12  34   6      831.08      851.69    141.30 o 
  14  34   6     2287.63     2331.28    202.47 o 
  16  34   6       96.96      153.60    160.33 o 
   2  36   6     2372.13     2174.76    100.47 o 
   4  36   6     3831.14     4028.40    142.82 o 
   6  36   6     2458.75     2372.68    113.34 o 
   8  36   6    15381.76    15034.42    243.55 o 
  10  36   6      462.35      483.63    136.28 o 
  12  36   6     1890.46     1787.10    156.91 o 
  14  36   6      680.43      808.37    142.94 o 
  16  36   6     2324.22     2560.73    217.25 o 
   0  38   6     5141.12     4939.98    202.91 o 
   2  38   6     3600.71     3627.62    133.87 o 
   4  38   6     5273.63     5179.36    155.02 o 
   6  38   6     2704.36     2668.97    129.48 o 
   8  38   6     4945.52     5054.01    179.53 o 
  10  38   6      182.18       97.56     75.47 o 
  12  38   6     3806.88     3863.36    261.25 o 
  14  38   6     1787.77     1680.50    206.96 o 
  16  38   6     1468.19     1758.39    213.74 o 
   2  40   6      931.06      996.49     88.40 o 
   4  40   6     1270.61     1189.87    100.38 o 
   6  40   6     3950.33     3841.67    154.21 o 
   8  40   6     3212.55     3276.43    152.93 o 
  10  40   6     4002.53     3905.89    185.49 o 
  12  40   6     2262.34     2349.69    193.59 o 
  14  40   6     7568.94     7710.32    434.92 o 
  16  40   6      144.97      131.66    144.71 o 
   0  42   6    11019.57    10745.28    309.69 o 
   2  42   6     3330.42     3193.40    134.87 o 
   4  42   6     2350.83     2541.88    137.11 o 
   6  42   6     1917.93     1883.41    121.91 o 
   8  42   6      648.72      536.09     90.72 o 
  10  42   6      193.30      167.57     90.02 o 
  12  42   6      157.92      228.43    111.64 o 
  14  42   6     2089.37     1677.17    240.63 o 
  16  42   6      316.56      135.72    166.07 o 
   2  44   6     1126.46     1132.15    103.60 o 
   4  44   6     5048.81     5154.64    174.71 o 
   6  44   6     6436.16     6429.51    185.50 o 
   8  44   6     1632.11     1646.89    128.11 o 
  10  44   6     4157.39     4015.89    274.20 o 
  12  44   6      281.93      253.82    154.42 o 
  14  44   6      673.38      926.05    413.89 o 
   0  46   6     4765.12     4277.59    226.05 o 
   2  46   6     1584.15     1486.11    139.88 o 
   4  46   6     3761.22     3825.38    169.37 o 
   6  46   6     1208.12     1268.62    115.19 o 
   8  46   6     2762.81     2544.92    164.74 o 
  10  46   6      125.06       86.73     95.10 o 
  12  46   6      723.04      585.59    141.37 o 
  14  46   6       17.05      108.93    160.37 o 
   2  48   6     3209.26     3387.35    160.96 o 
   4  48   6       38.75       62.73     73.15 o 
   6  48   6      828.88      756.67    102.18 o 
   8  48   6     1485.37     1486.03    138.40 o 
  10  48   6     4284.12     4160.34    224.28 o 
  12  48   6      478.72      658.24    146.71 o 
  14  48   6     1501.90     1767.89    223.38 o 
   0  50   6     1232.63     1275.77    158.19 o 
   2  50   6     1120.47     1016.62    109.02 o 
   4  50   6     7937.83     8074.43    242.00 o 
   6  50   6      911.54      710.80    102.22 o 
   8  50   6      309.73      327.41     95.60 o 
  10  50   6      379.27      273.21    110.07 o 
  12  50   6      390.55      334.33    139.21 o 
   2  52   6     2153.95     2103.49    156.31 o 
   4  52   6     3538.50     3218.11    186.75 o 
   6  52   6      130.78      215.22     93.40 o 
   8  52   6     3441.15     3273.75    184.04 o 
  10  52   6     1428.86     1202.96    158.44 o 
  12  52   6     1073.45      798.49    195.09 o 
   0  54   6     2436.23     2171.92    201.62 o 
   2  54   6     1566.49     1352.42    140.05 o 
   4  54   6     1234.45     1192.95    145.20 o 
   6  54   6      821.83      803.79    127.18 o 
   8  54   6       24.88      234.76    106.17 o 
  10  54   6      551.71      692.09    163.50 o 
  12  54   6      770.84      710.14    216.88 o 
   2  56   6      789.01      471.38    110.51 o 
   4  56   6      521.19      625.96    120.88 o 
   6  56   6     5290.58     5082.72    341.72 o 
   8  56   6     1139.32     1304.54    153.32 o 
  10  56   6     3466.19     3472.81    244.99 o 
   0  58   6     7138.40     6869.95    465.62 o 
   2  58   6      807.75      652.57    127.25 o 
   4  58   6     2187.14     2307.18    177.98 o 
   6  58   6     1234.47      860.84    161.19 o 
   8  58   6     1316.54     1243.23    171.87 o 
  10  58   6      139.91      193.33    148.36 o 
   2  60   6      392.64      332.73    115.36 o 
   4  60   6      985.95      801.07    134.65 o 
   6  60   6     1329.08     1276.51    174.52 o 
   8  60   6       88.79      227.27    140.81 o 
   0  62   6     5391.98     5010.39    373.21 o 
   2  62   6      399.21      292.61    120.50 o 
   4  62   6     3622.97     3195.15    208.55 o 
   6  62   6     1626.38     1437.94    180.21 o 
   8  62   6      461.71      156.10    254.19 o 
   2  64   6      101.27      131.33    118.33 o 
   4  64   6      312.25      233.75    134.66 o 
   6  64   6      956.25      812.39    176.78 o 
   0  66   6      763.20      824.14    588.54 o 
   2  66   6     1200.57      946.04    184.76 o 
   4  66   6      202.88       58.38    188.65 o 
   1   1   7      164.28      170.68     24.26 o 
   3   1   7    12474.09    12101.93    117.68 o 
   5   1   7     4623.12     4385.40     72.35 o 
   7   1   7     5174.38     5030.12    115.15 o 
   9   1   7     4596.59     4471.26    128.78 o 
  11   1   7      186.43      151.36     59.92 o 
  13   1   7     6785.14     6606.94    192.72 o 
  15   1   7      188.61      154.12     95.41 o 
  17   1   7     1860.16     1766.89    175.43 o 
  19   1   7       22.85      164.68    105.41 o 
   1   3   7     9104.70     8780.95     92.66 o 
   3   3   7     5699.31     5201.65     77.48 o 
   5   3   7     4779.63     4413.79     77.61 o 
   7   3   7     3482.28     3448.85    102.89 o 
   9   3   7    12126.52    11622.91    191.76 o 
  11   3   7     2265.16     2410.32    119.04 o 
  13   3   7     1722.38     1741.79    123.88 o 
  15   3   7      184.67       83.62     86.10 o 
  17   3   7     1871.60     1764.26    170.79 o 
  19   3   7      837.35      720.77    143.99 o 
   1   5   7     2903.78     3161.52     58.97 o 
   3   5   7    26079.83    26143.15    172.15 o 
   5   5   7      855.48      775.47     43.94 o 
   7   5   7     6992.40     6729.30    124.41 o 
   9   5   7     1287.08     1350.94     89.61 o 
  11   5   7     1790.50     1701.59    105.74 o 
  13   5   7     4980.12     4964.43    176.58 o 
  15   5   7      591.45      591.48    110.62 o 
  17   5   7     1342.06     1026.94    147.14 o 
  19   5   7      538.59      450.72    123.87 o 
   1   7   7     4312.92     4248.16     70.32 o 
   3   7   7    22254.30    21581.24    187.45 o 
   5   7   7     2423.99     2507.46     70.51 o 
   7   7   7     6907.25     6389.41    119.90 o 
   9   7   7     1761.34     1823.51     93.18 o 
  11   7   7     7791.47     7719.59    178.80 o 
  13   7   7     2667.11     2636.72    177.16 o 
  15   7   7     2536.52     2645.00    168.83 o 
  17   7   7     5867.50     5459.74    256.95 o 
  19   7   7       86.63       79.07    103.45 o 
   1   9   7     3125.79     3394.90     67.36 o 
   3   9   7    19096.70    18927.18    154.61 o 
   5   9   7      671.21      659.07     44.62 o 
   7   9   7     5645.73     5252.54    114.86 o 
   9   9   7    10994.12    10672.94    179.86 o 
  11   9   7     4293.58     4248.15    146.37 o 
  13   9   7     1157.77     1330.76    114.43 o 
  15   9   7      933.51      869.95    117.33 o 
  17   9   7     1341.02     1474.69    162.84 o 
  19   9   7      730.39      519.44    130.92 o 
   1  11   7     3012.60     2902.63     64.29 o 
   3  11   7    50367.22    48825.28    263.82 o 
   5  11   7     6474.60     6544.12    107.39 o 
   7  11   7    20078.34    19522.12    221.91 o 
   9  11   7      582.27      466.70     60.89 o 
  11  11   7     3101.75     3195.82    124.65 o 
  13  11   7     9687.34     9246.89    217.51 o 
  15  11   7     3116.90     3079.70    199.00 o 
  17  11   7     1862.04     1758.01    175.79 o 
  19  11   7      145.51      181.11    113.49 o 
   1  13   7    29540.09    29162.62    193.29 o 
   3  13   7     1765.76     2269.78     65.34 o 
   5  13   7     4345.37     4049.10     91.33 o 
   7  13   7     4501.71     4530.89    113.33 o 
   9  13   7     5905.91     5681.26    136.20 o 
  11  13   7    11463.73    11562.28    205.92 o 
  13  13   7      386.28      382.18     79.51 o 
  15  13   7      563.24      428.70     99.44 o 
  17  13   7     1589.40     1510.00    165.46 o 
  19  13   7       47.05      115.55    115.56 o 
   1  15   7    15307.19    14893.29    145.18 o 
   3  15   7    10365.11     9832.12    126.78 o 
   5  15   7     2882.88     2784.82     83.00 o 
   7  15   7    14976.24    14422.98    201.33 o 
   9  15   7    11308.50    11175.16    186.52 o 
  11  15   7     3306.74     3467.29    127.33 o 
  13  15   7     2383.24     2348.42    131.38 o 
  15  15   7      611.67      481.10    106.92 o 
  17  15   7     1108.40      543.49    181.36 o 
  19  15   7      764.06      436.20    173.80 o 
   1  17   7      256.37      413.42     36.91 o 
   3  17   7    17868.33    17703.83    190.76 o 
   5  17   7    24198.42    23230.69    217.85 o 
   7  17   7     4116.15     3848.34    103.85 o 
   9  17   7      160.55      255.42     56.18 o 
  11  17   7      801.29      853.83     80.60 o 
  13  17   7     1624.76     1803.88    121.43 o 
  15  17   7     5080.40     4901.06    274.83 o 
  17  17   7     2007.89     1995.73    188.85 o 
  19  17   7      291.54      201.92    121.94 o 
   1  19   7     8120.85     7988.66    121.09 o 
   3  19   7     9281.59     8685.23    123.28 o 
   5  19   7     1505.27     1515.51     71.98 o 
   7  19   7      655.34      588.00     60.33 o 
   9  19   7     2205.88     2050.38     99.25 o 
  11  19   7     3020.57     3168.60    130.42 o 
  13  19   7      792.65      616.15    102.20 o 
  15  19   7       34.05       58.74     95.44 o 
  17  19   7      475.62      355.61    134.01 o 
  19  19   7      907.69     1005.71    211.56 o 
   1  21   7     8017.26     8014.09    127.36 o 
   3  21   7     3526.71     3576.34     94.25 o 
   5  21   7      359.80      220.39     46.35 o 
   7  21   7     6165.90     5665.38    133.18 o 
   9  21   7     1607.71     1546.82     95.25 o 
  11  21   7     1161.83     1280.97     99.66 o 
  13  21   7     1270.75     1171.33    119.45 o 
  15  21   7      327.37      301.07    105.19 o 
  17  21   7     1107.97      790.06    158.84 o 
   1  23   7     8699.98     8820.08    136.30 o 
   3  23   7     1875.78     1692.03     72.23 o 
   5  23   7     8756.62     9033.06    164.94 o 
   7  23   7     1641.92     1886.70     96.26 o 
   9  23   7      598.81      468.72     68.15 o 
  11  23   7     2693.96     2762.16    136.66 o 
  13  23   7       46.79       83.56     81.02 o 
  15  23   7     4658.66     4722.31    233.11 o 
  17  23   7     1262.59     1282.53    208.13 o 
   1  25   7     3163.08     2988.85     90.56 o 
   3  25   7     1374.06     1251.48     70.21 o 
   5  25   7     2350.07     2266.66     99.93 o 
   7  25   7     2701.46     2806.93    112.61 o 
   9  25   7     3877.82     3994.28    152.30 o 
  11  25   7     1776.39     1629.17    115.94 o 
  13  25   7      214.91      216.25    127.60 o 
  15  25   7      214.22      368.67    114.34 o 
  17  25   7      186.02      161.93    133.14 o 
   1  27   7     4764.11     4673.96    110.35 o 
   3  27   7     3320.03     3416.59    104.71 o 
   5  27   7    11592.83    11522.81    193.53 o 
   7  27   7     4488.33     4151.68    133.93 o 
   9  27   7     3044.47     3183.98    134.50 o 
  11  27   7     4166.47     4314.21    236.43 o 
  13  27   7     3350.53     3193.20    203.56 o 
  15  27   7     2697.35     2501.40    194.99 o 
  17  27   7      349.02      402.53    144.06 o 
   1  29   7     4103.86     4210.39    110.93 o 
   3  29   7     2443.45     2605.89     96.96 o 
   5  29   7     5763.47     5446.43    139.96 o 
   7  29   7     4240.67     4188.05    136.62 o 
   9  29   7     1602.10     1517.39    107.49 o 
  11  29   7     2474.13     2558.94    133.76 o 
  13  29   7      121.16      219.62    116.36 o 
  15  29   7     1260.62     1028.79    154.22 o 
  17  29   7      160.73      160.47    169.45 o 
   1  31   7     2940.07     3019.49    106.74 o 
   3  31   7     6542.77     6561.25    142.61 o 
   5  31   7      455.16      451.22     64.03 o 
   7  31   7     3338.28     3283.98    128.84 o 
   9  31   7     6149.98     5853.97    168.70 o 
  11  31   7     2695.06     2843.97    150.19 o 
  13  31   7     1646.92     1443.90    169.90 o 
  15  31   7      787.12      645.83    138.46 o 
  17  31   7      263.19      317.57    167.52 o 
   1  33   7     7585.08     7887.17    162.90 o 
   3  33   7     1273.51     1327.23     89.18 o 
   5  33   7    11481.17    11345.66    202.60 o 
   7  33   7     1533.05     1617.95    101.58 o 
   9  33   7     2381.45     2372.33    128.86 o 
  11  33   7      420.61      368.17     86.95 o 
  13  33   7      663.97      551.36    131.21 o 
  15  33   7     2545.62     2401.84    279.68 o 
  17  33   7     1942.41     1939.48    226.63 o 
   1  35   7     6800.28     6977.81    166.59 o 
   3  35   7     1265.48     1416.15     94.61 o 
   5  35   7     5030.22     5265.88    164.71 o 
   7  35   7     1159.35     1056.32     91.29 o 
   9  35   7      977.99      940.68     93.21 o 
  11  35   7     4073.95     4046.15    199.38 o 
  13  35   7     1772.81     1729.19    193.67 o 
  15  35   7     1280.43      837.80    197.39 o 
   1  37   7     8173.39     8106.41    183.49 o 
   3  37   7       83.70      165.48     60.19 o 
   5  37   7     3144.29     3660.89    140.39 o 
   7  37   7      407.95      463.35     77.67 o 
   9  37   7     5004.02     5067.93    167.60 o 
  11  37   7     6624.79     7026.61    226.49 o 
  13  37   7      461.39      489.10    136.05 o 
  15  37   7      163.09      123.85    124.48 o 
   1  39   7      407.80      328.02     66.26 o 
   3  39   7     2237.77     2164.31    128.30 o 
   5  39   7    13595.94    13757.93    287.25 o 
   7  39   7      526.72      519.62     83.27 o 
   9  39   7     1943.68     2226.22    132.00 o 
  11  39   7        7.13       86.58     95.90 o 
  13  39   7     1146.34     1222.59    164.44 o 
  15  39   7      485.70      352.73    143.56 o 
   1  41   7      994.97     1059.21    101.14 o 
   3  41   7     5330.61     5074.24    182.36 o 
   5  41   7      475.58      508.53     82.40 o 
   7  41   7     4186.51     4206.82    197.78 o 
   9  41   7     1696.97     1913.52    139.12 o 
  11  41   7      608.88      585.19    129.75 o 
  13  41   7     3286.91     3442.68    269.46 o 
  15  41   7      159.41      149.17    146.85 o 
   1  43   7     3177.83     2978.31    148.30 o 
   3  43   7      165.94      173.08     76.12 o 
   5  43   7      308.28      230.05     76.05 o 
   7  43   7      744.30      573.31     96.34 o 
   9  43   7     1460.81     1311.64    140.73 o 
  11  43   7     4473.31     4781.06    287.67 o 
  13  43   7       30.86       42.82    140.43 o 
  15  43   7      259.71      253.54    362.15 o 
   1  45   7     2231.84     1904.51    131.08 o 
   3  45   7      583.24      602.29     97.93 o 
   5  45   7     1869.15     2003.28    132.70 o 
   7  45   7     1389.30     1492.11    132.99 o 
   9  45   7      174.17      246.81     93.73 o 
  11  45   7     1520.68     1749.11    183.70 o 
  13  45   7      381.52      430.06    220.41 o 
   1  47   7      706.48      549.30     93.82 o 
   3  47   7      545.54      251.03     94.66 o 
   5  47   7      321.89      250.65     87.37 o 
   7  47   7     2662.08     2549.71    157.25 o 
   9  47   7      449.13      526.33    129.93 o 
  11  47   7       33.76       28.89    108.87 o 
  13  47   7      459.72      476.98    258.38 o 
   1  49   7     1318.39     1027.20    114.86 o 
   3  49   7      254.88       72.29     88.92 o 
   5  49   7     1194.56     1152.45    145.76 o 
   7  49   7      915.66      816.60    114.50 o 
   9  49   7      747.18      709.16    156.04 o 
  11  49   7     3263.86     2995.76    235.73 o 
  13  49   7     1153.69     1158.39    417.55 o 
   1  51   7      781.88      653.62    104.39 o 
   3  51   7      411.48      220.72     96.69 o 
   5  51   7      101.27       15.74     84.34 o 
   7  51   7      660.72      603.59    111.92 o 
   9  51   7      397.70      445.63    152.22 o 
  11  51   7      429.40      623.39    190.29 o 
   1  53   7     3733.60     3882.54    201.37 o 
   3  53   7      615.86      576.56    116.15 o 
   5  53   7      518.62      417.95    116.89 o 
   7  53   7     1167.74     1052.87    148.27 o 
   9  53   7     1105.71     1244.41    150.53 o 
  11  53   7      379.18      417.93    278.14 o 
   1  55   7      186.86       14.20     92.15 o 
   3  55   7      249.58      334.35    110.20 o 
   5  55   7     2503.97     2299.52    182.08 o 
   7  55   7     2211.81     2339.33    194.02 o 
   9  55   7      163.77      174.58    111.29 o 
   1  57   7      239.21      109.49    103.51 o 
   3  57   7     2185.28     2196.16    181.40 o 
   5  57   7      140.12       91.36    106.58 o 
   7  57   7     1040.36     1044.65    170.48 o 
   9  57   7      473.62      819.65    185.82 o 
   1  59   7     4164.66     4065.18    223.42 o 
   3  59   7      613.91      523.18    131.71 o 
   5  59   7       37.69       -9.30    104.36 o 
   7  59   7     1909.75     2118.83    253.36 o 
   1  61   7      117.19      147.64    125.00 o 
   3  61   7     2452.08     2314.51    192.15 o 
   5  61   7      377.83      261.40    152.38 o 
   7  61   7     1210.10      744.44    187.91 o 
   1  63   7      729.77      523.04    145.54 o 
   3  63   7     1057.16      862.30    170.34 o 
   5  63   7      911.12      944.90    187.77 o 
   1  65   7      610.90      545.01    221.92 o 
   0   0   8     8655.57     9229.62    228.31 o 
   4   0   8    17036.24    16306.00    213.84 o 
   8   0   8    12746.53    12696.40    288.06 o 
  12   0   8     6854.05     6181.68    274.17 o 
  16   0   8      138.73      105.69    202.88 o 
   2   2   8      551.52      828.39     43.48 o 
   4   2   8     8615.08     8416.53    105.98 o 
   6   2   8     5007.82     4720.02    120.26 o 
   8   2   8     7562.18     7353.43    157.65 o 
  10   2   8     8059.41     7947.13    183.37 o 
  12   2   8       83.30      127.34     66.79 o 
  14   2   8     4106.98     4129.32    181.39 o 
  16   2   8     1586.62     1712.79    180.88 o 
  18   2   8     2407.02     1876.40    181.86 o 
   0   4   8    20604.02    20316.53    224.18 o 
   2   4   8    14411.05    12930.02    130.43 o 
   4   4   8    11703.98    12040.65    129.78 o 
   6   4   8     7824.08     7364.15    138.78 o 
   8   4   8     2860.67     2850.49    106.37 o 
  10   4   8     1828.65     1642.88    106.23 o 
  12   4   8       69.51       83.42     65.46 o 
  14   4   8     2335.92     2305.31    146.82 o 
  16   4   8       38.58       80.29     97.16 o 
  18   4   8     1383.33     1505.56    199.21 o 
   2   6   8     7805.83     8184.40    107.38 o 
   4   6   8     6310.24     6101.87     95.76 o 
   6   6   8     9345.00     8680.28    147.29 o 
   8   6   8      753.55      828.30     71.65 o 
  10   6   8     5333.10     5467.12    159.99 o 
  12   6   8      101.94      172.46     66.22 o 
  14   6   8     1881.15     1797.78    135.52 o 
  16   6   8     2925.60     2599.40    196.63 o 
  18   6   8      215.51      378.69    117.86 o 
   0   8   8    20482.83    19132.08    234.02 o 
   2   8   8      142.80       91.87     25.40 o 
   4   8   8     8407.02     7837.05    109.07 o 
   6   8   8     6690.88     6180.28    124.63 o 
   8   8   8     2161.04     2077.14    102.64 o 
  10   8   8      104.74       96.22     56.87 o 
  12   8   8     1309.49     1089.23    103.24 o 
  14   8   8     1010.22      946.09    113.72 o 
  16   8   8     1167.81     1046.67    149.98 o 
  18   8   8        4.21       97.80    104.02 o 
   2  10   8     6411.19     6857.86    106.71 o 
   4  10   8     1837.62     1997.97     71.18 o 
   6  10   8     4122.07     4406.26    114.41 o 
   8  10   8     6204.72     6354.28    148.06 o 
  10  10   8     4418.09     4811.83    160.02 o 
  12  10   8     1511.82     1630.72    116.22 o 
  14  10   8     1242.97     1104.26    116.95 o 
  16  10   8     1585.37     1278.24    154.03 o 
  18  10   8      780.48      485.31    128.97 o 
   0  12   8     1439.48     1626.87     87.16 o 
   2  12   8     7899.38     7150.55    125.62 o 
   4  12   8     1830.62     1726.04     76.77 o 
   6  12   8     2568.40     2605.18     89.67 o 
   8  12   8      196.43      157.98     53.19 o 
  10  12   8     1664.68     1830.84    106.60 o 
  12  12   8      888.11      759.47     94.08 o 
  14  12   8      377.68      303.22     86.05 o 
  16  12   8      388.94      410.37    111.25 o 
  18  12   8     1001.15      767.89    159.30 o 
   2  14   8     4923.67     4804.68     99.08 o 
   4  14   8    11763.70    10858.53    154.16 o 
   6  14   8      213.84      122.08     40.69 o 
   8  14   8     2880.87     2923.90    113.73 o 
  10  14   8     6514.29     6535.45    168.78 o 
  12  14   8     5189.00     5105.79    174.02 o 
  14  14   8     4298.73     3876.88    171.63 o 
  16  14   8      282.00      264.08     93.74 o 
  18  14   8      151.92      207.55    112.44 o 
   0  16   8     4857.64     4063.67    160.02 o 
   2  16   8     3091.31     3152.21     92.28 o 
   4  16   8     8938.64     8419.07    142.78 o 
   6  16   8     2335.70     2200.80     94.58 o 
   8  16   8     5939.79     5885.97    144.12 o 
  10  16   8      618.21      768.93     82.80 o 
  12  16   8     5510.01     5507.25    178.19 o 
  14  16   8      223.17      166.05     97.12 o 
  16  16   8      455.44      310.57    109.27 o 
  18  16   8     2179.51     1967.22    229.11 o 
   2  18   8      429.07      337.82     43.00 o 
   4  18   8    13186.91    12621.66    184.06 o 
   6  18   8     2849.23     2699.92    101.18 o 
   8  18   8     7832.61     7849.85    164.56 o 
  10  18   8     3121.84     3180.87    137.39 o 
  12  18   8     2710.41     2847.08    144.19 o 
  14  18   8      408.24      468.01    116.01 o 
  16  18   8     1678.18     1605.01    163.21 o 
  18  18   8      564.02      504.23    153.13 o 
   0  20   8     4915.00     4775.16    147.22 o 
   2  20   8    16615.83    16925.38    194.09 o 
   4  20   8       44.99      130.92     42.21 o 
   6  20   8     7912.19     8056.80    157.27 o 
   8  20   8     2255.62     2176.05    123.40 o 
  10  20   8      734.99      723.31     86.53 o 
  12  20   8     2258.72     2318.46    132.06 o 
  14  20   8     1080.85     1177.70    149.80 o 
  16  20   8      111.64       15.79    103.32 o 
  18  20   8     3304.44     2954.66    247.32 o 
   2  22   8     2422.84     2736.08     88.26 o 
   4  22   8     1107.13     1083.05     73.34 o 
   6  22   8      712.14      682.65     68.31 o 
   8  22   8     3028.41     3299.06    129.05 o 
  10  22   8      405.53      417.20     76.87 o 
  12  22   8     4142.25     4230.13    164.33 o 
  14  22   8     1880.47     1740.29    165.61 o 
  16  22   8     3144.45     2718.36    205.26 o 
   0  24   8     2121.01     2167.35    128.56 o 
   2  24   8     8559.85     8630.27    143.25 o 
   4  24   8      340.02      360.55     57.27 o 
   6  24   8     6046.26     6226.28    143.89 o 
   8  24   8     2472.96     2702.92    122.23 o 
  10  24   8     1604.61     1501.92    113.30 o 
  12  24   8     8880.32     9315.00    223.53 o 
  14  24   8      772.84      668.12    129.00 o 
  16  24   8      312.21      359.45    123.67 o 
   2  26   8     5139.48     5004.15    115.19 o 
   4  26   8      573.49      506.68     60.82 o 
   6  26   8      125.30      151.70     51.29 o 
   8  26   8     5639.40     5429.54    170.98 o 
  10  26   8     1052.72     1016.05    101.95 o 
  12  26   8     1661.23     1596.92    122.95 o 
  14  26   8      946.28      761.58    182.00 o 
  16  26   8     3046.32     2883.40    223.32 o 
   0  28   8      699.78      579.66     90.28 o 
   2  28   8     5854.66     5917.66    131.41 o 
   4  28   8     2411.92     2306.21    108.09 o 
   6  28   8    10156.02     9868.24    192.31 o 
   8  28   8        1.27       39.99     55.66 o 
  10  28   8     2900.88     2927.37    138.41 o 
  12  28   8     3265.18     3224.57    169.89 o 
  14  28   8      579.96      548.19    123.21 o 
  16  28   8      500.70      131.13    154.15 o 
   2  30   8    12555.48    12703.62    201.07 o 
   4  30   8     3291.23     3144.99    124.45 o 
   6  30   8      170.81      156.81     57.59 o 
   8  30   8     7157.76     7114.45    175.42 o 
  10  30   8       99.22        8.58     65.95 o 
  12  30   8     1388.68     1782.86    138.98 o 
  14  30   8      253.16      359.20    120.38 o 
  16  30   8     1998.01     1939.45    200.11 o 
   0  32   8     3081.46     3179.01    164.16 o 
   2  32   8     9120.08     9143.63    181.45 o 
   4  32   8      138.60      132.38     55.06 o 
   6  32   8     1065.26      971.90     88.66 o 
   8  32   8      717.47      554.84     89.42 o 
  10  32   8      853.57      903.95    102.89 o 
  12  32   8     3546.81     3738.56    182.95 o 
  14  32   8      619.43      757.70    138.07 o 
  16  32   8        6.39       97.60    122.00 o 
   2  34   8     3532.04     3793.20    134.43 o 
   4  34   8     1567.32     1587.29    128.91 o 
   6  34   8     1094.56      931.20     89.36 o 
   8  34   8     4357.10     4544.83    161.41 o 
  10  34   8     1920.90     1961.70    132.61 o 
  12  34   8     3902.24     3912.56    245.54 o 
  14  34   8      579.27      558.25    130.35 o 
  16  34   8     1553.59     1599.36    198.67 o 
   0  36   8     1986.92     2030.13    166.10 o 
   2  36   8     2575.09     2564.84    119.70 o 
   4  36   8      886.44      817.45     87.59 o 
   6  36   8     5202.33     5505.63    178.35 o 
   8  36   8      206.50      164.29     70.22 o 
  10  36   8      187.10       63.68     89.05 o 
  12  36   8     2434.08     3013.88    247.80 o 
  14  36   8     1072.77     1594.58    250.51 o 
   2  38   8     4235.97     4730.41    176.36 o 
   4  38   8     4682.64     4817.46    165.32 o 
   6  38   8     1261.43     1095.55    125.15 o 
   8  38   8     1037.60     1080.39    108.25 o 
  10  38   8     4311.57     4298.98    180.13 o 
  12  38   8      704.88      876.00    264.10 o 
  14  38   8     1301.08     1159.67    159.58 o 
   0  40   8    17511.59    18377.41    472.38 o 
   2  40   8     1262.09     1238.77    114.89 o 
   4  40   8     3298.17     3303.15    153.72 o 
   6  40   8     1724.20     1703.55    133.78 o 
   8  40   8      614.31      530.69     93.14 o 
  10  40   8      528.99      515.02    110.35 o 
  12  40   8     1322.81      793.11    153.49 o 
  14  40   8      131.60      299.28    123.66 o 
   2  42   8     1755.43     1695.54    128.54 o 
   4  42   8     1961.60     1841.42    137.39 o 
   6  42   8      635.44      472.21     96.79 o 
   8  42   8     4278.16     4224.53    189.90 o 
  10  42   8     1769.45     1689.53    166.82 o 
  12  42   8     1813.03     1789.36    219.31 o 
  14  42   8     2003.70     2477.77    247.99 o 
   0  44   8      895.07      926.94    159.91 o 
   2  44   8     2233.46     2091.50    152.81 o 
   4  44   8     4678.53     4268.73    185.82 o 
   6  44   8     5072.05     5197.58    203.74 o 
   8  44   8     1305.75     1291.21    131.80 o 
  10  44   8      918.33      768.05    140.26 o 
  12  44   8      167.66      313.99    175.87 o 
   2  46   8     3784.40     3771.46    193.33 o 
   4  46   8      303.34      345.05     91.85 o 
   6  46   8     2555.26     2423.49    161.44 o 
   8  46   8      745.47      651.12    111.24 o 
  10  46   8     2568.45     2763.46    207.50 o 
  12  46   8      315.88      540.58    198.04 o 
   0  48   8    11635.32    13096.10    707.02 o 
   2  48   8      599.46      393.85    102.55 o 
   4  48   8     1046.95      793.96    113.72 o 
   6  48   8     1222.03      897.74    127.20 o 
   8  48   8      708.06      527.19    111.62 o 
  10  48   8     1193.11     1354.43    185.09 o 
  12  48   8     1157.05     1030.41    190.45 o 
   2  50   8      453.76      285.49    101.35 o 
   4  50   8     1201.74     1156.15    140.96 o 
   6  50   8       57.22      128.74     96.37 o 
   8  50   8      691.65      862.37    140.46 o 
  10  50   8     1649.11     1663.77    181.99 o 
   0  52   8     2491.92     2529.20    250.21 o 
   2  52   8      815.25      692.36    124.32 o 
   4  52   8     1218.81      920.19    136.17 o 
   6  52   8     3854.05     3380.00    201.13 o 
   8  52   8     1342.14     1136.31    153.79 o 
  10  52   8       22.36      363.95    221.80 o 
   2  54   8      247.31      448.68    126.86 o 
   4  54   8      540.60      450.21    117.62 o 
   6  54   8     1236.94     1039.99    157.38 o 
   8  54   8      820.93      598.15    144.30 o 
   0  56   8     3644.25     3587.53    359.94 o 
   2  56   8      460.54      415.80    128.22 o 
   4  56   8      793.22      594.69    127.98 o 
   6  56   8       56.20      169.01    120.99 o 
   8  56   8      441.09      299.17    146.92 o 
   2  58   8      414.12      234.09    124.12 o 
   4  58   8     1004.85      833.06    148.27 o 
   6  58   8     1150.70      781.48    170.90 o 
   0  60   8      897.47      675.07    251.40 o 
   2  60   8      144.62       28.45    127.15 o 
   4  60   8     1581.43     1474.79    211.32 o 
   2  62   8      788.64      641.06    189.75 o 
   1   1   9      870.04     1146.58     58.75 o 
   3   1   9     7769.61     7429.68    109.04 o 
   5   1   9      743.02      918.49     67.40 o 
   7   1   9     6446.40     6235.73    157.86 o 
   9   1   9      857.31     1037.41     89.90 o 
  11   1   9     3997.69     4349.18    175.41 o 
  13   1   9     1284.60     1499.30    130.72 o 
  15   1   9      248.67      232.57     84.90 o 
  17   1   9     1390.64     1103.41    172.45 o 
   1   3   9       63.87       92.00     30.32 o 
   3   3   9    10004.60     9239.88    124.00 o 
   5   3   9     1300.61     1248.29     75.15 o 
   7   3   9     2643.02     2875.54    114.90 o 
   9   3   9      276.91      328.27     66.24 o 
  11   3   9     1545.53     1744.15    119.02 o 
  13   3   9     5259.96     5629.40    204.52 o 
  15   3   9     1368.34     1257.44    129.55 o 
  17   3   9     2313.92     2276.25    194.20 o 
   1   5   9    14537.12    13644.87    176.73 o 
   3   5   9       39.29       30.22     29.11 o 
   5   5   9     3029.05     3107.66     99.61 o 
   7   5   9      182.10      235.64     55.09 o 
   9   5   9      984.88     1000.68     93.93 o 
  11   5   9    10635.28    10756.27    310.33 o 
  13   5   9       87.49      198.14     80.01 o 
  15   5   9      109.10      133.89     83.29 o 
  17   5   9     1208.01     1066.62    148.47 o 
   1   7   9      593.85      572.18     47.51 o 
   3   7   9     9941.23     9558.60    132.51 o 
   5   7   9     3319.30     3229.47     96.20 o 
   7   7   9     9054.88     8732.42    174.76 o 
   9   7   9     3059.38     3119.13    145.86 o 
  11   7   9      984.77      826.25     94.21 o 
  13   7   9     3850.44     3705.56    193.50 o 
  15   7   9       29.51       -2.21     81.20 o 
  17   7   9     1690.66     1428.19    163.72 o 
   1   9   9      426.83      384.42     42.32 o 
   3   9   9     8104.37     8122.36    128.25 o 
   5   9   9     1295.24     1247.87     73.41 o 
   7   9   9    12669.94    12469.63    218.55 o 
   9   9   9      119.81      138.81     57.86 o 
  11   9   9      302.42      247.57     75.77 o 
  13   9   9     1724.61     1744.20    128.62 o 
  15   9   9      931.79      819.36    115.24 o 
  17   9   9     1411.20     1254.79    178.45 o 
   1  11   9     6008.26     6289.13    119.35 o 
   3  11   9     2453.83     2444.91     94.09 o 
   5  11   9     5160.37     5009.57    129.53 o 
   7  11   9      114.61       90.19     53.05 o 
   9  11   9     1676.80     1719.01    112.59 o 
  11  11   9     5916.06     5813.68    194.33 o 
  13  11   9      109.65      203.03     77.71 o 
  15  11   9      486.88      386.96    109.40 o 
  17  11   9     1267.82     1475.78    168.77 o 
   1  13   9     2567.70     2741.58     99.57 o 
   3  13   9     5224.20     5190.26    111.39 o 
   5  13   9     2218.10     2218.66     95.45 o 
   7  13   9    16657.74    16604.62    245.01 o 
   9  13   9      352.98      408.64     77.97 o 
  11  13   9     1342.57     1584.74    118.42 o 
  13  13   9     8145.74     8215.18    247.87 o 
  15  13   9     2085.58     1953.64    184.64 o 
  17  13   9     1591.58     1498.67    194.58 o 
   1  15   9     2609.84     2761.30     99.64 o 
   3  15   9     1952.37     2072.83     85.92 o 
   5  15   9     5309.31     4967.16    126.96 o 
   7  15   9     1171.07     1338.80    107.37 o 
   9  15   9      561.76      477.62     76.04 o 
  11  15   9     1140.30      980.10    102.09 o 
  13  15   9      475.74      397.40     95.93 o 
  15  15   9     2283.09     2209.83    189.25 o 
  17  15   9      685.23      619.36    187.53 o 
   1  17   9     2895.01     3139.63    101.72 o 
   3  17   9     1230.48     1251.59     73.54 o 
   5  17   9      397.95      326.37     55.05 o 
   7  17   9    11054.35    11133.46    225.74 o 
   9  17   9     6240.76     6329.65    174.10 o 
  11  17   9     6093.81     6227.25    190.39 o 
  13  17   9      211.29      115.48     84.79 o 
  15  17   9     3809.13     3435.38    222.25 o 
  17  17   9     2887.98     2057.72    219.34 o 
   1  19   9     2129.71     2300.23     92.25 o 
   3  19   9     8323.29     8294.33    157.66 o 
   5  19   9     7218.19     7157.99    151.53 o 
   7  19   9     4172.11     4390.54    145.55 o 
   9  19   9     1434.21     1321.64    135.15 o 
  11  19   9      487.84      606.81     90.04 o 
  13  19   9      780.37      707.77    110.11 o 
  15  19   9      848.33      769.47    136.12 o 
  17  19   9      627.60      622.16    153.78 o 
   1  21   9     4921.42     5003.51    122.49 o 
   3  21   9     1515.38     1500.88     84.38 o 
   5  21   9     5129.56     5085.12    134.27 o 
   7  21   9     2913.93     2987.50    126.78 o 
   9  21   9      917.27      810.00     97.22 o 
  11  21   9     2452.66     2441.53    143.21 o 
  13  21   9     1384.45     1451.30    135.73 o 
  15  21   9     1689.15     1563.63    167.40 o 
  17  21   9     2133.23     1900.70    212.16 o 
   1  23   9     3911.27     4025.47    118.63 o 
   3  23   9     5025.17     5138.97    133.89 o 
   5  23   9     1778.77     1894.91    104.03 o 
   7  23   9      580.33      457.90     73.17 o 
   9  23   9     7220.78     7363.29    197.34 o 
  11  23   9      608.12      602.88     96.73 o 
  13  23   9      673.10      497.55     97.63 o 
  15  23   9      920.96      625.42    149.19 o 
   1  25   9     4603.56     4521.03    127.18 o 
   3  25   9      276.28      375.38     59.21 o 
   5  25   9    13838.26    14549.16    234.66 o 
   7  25   9      569.14      497.91     74.24 o 
   9  25   9      239.72      218.52     68.95 o 
  11  25   9      185.61      178.36     79.61 o 
  13  25   9     4820.65     5123.28    219.15 o 
  15  25   9     2856.35     2701.66    333.91 o 
   1  27   9     2763.17     2931.89    113.17 o 
   3  27   9     3323.51     3320.45    121.02 o 
   5  27   9     1391.08     1333.35     94.31 o 
   7  27   9     1671.54     1718.51    110.48 o 
   9  27   9     2384.46     2166.13    132.65 o 
  11  27   9      487.63      477.68     95.05 o 
  13  27   9     1648.96     1793.22    150.68 o 
  15  27   9     1016.94      863.24    157.93 o 
   1  29   9     2027.60     2055.78    102.11 o 
   3  29   9      340.20      296.34     63.59 o 
   5  29   9     1917.89     1917.84    110.73 o 
   7  29   9      661.44      692.83     85.66 o 
   9  29   9     5013.14     4977.71    172.73 o 
  11  29   9     1329.05     1219.97    119.48 o 
  13  29   9     2304.84     2383.19    175.47 o 
  15  29   9      383.58      330.57    133.58 o 
   1  31   9       71.04       30.36     48.55 o 
   3  31   9       86.55       52.69     56.22 o 
   5  31   9     5747.79     5512.86    165.05 o 
   7  31   9      150.05       74.30     64.10 o 
   9  31   9      523.76      396.94     87.55 o 
  11  31   9      321.20      289.39     91.19 o 
  13  31   9      531.65      632.02    133.85 o 
  15  31   9     4015.94     3309.48    240.85 o 
   1  33   9     4158.83     4209.12    154.81 o 
   3  33   9      777.41      732.28     91.83 o 
   5  33   9       36.13        3.34     59.26 o 
   7  33   9     1917.00     2088.23    125.03 o 
   9  33   9     2704.29     2657.20    150.46 o 
  11  33   9      370.60      287.86     92.27 o 
  13  33   9      696.87      763.30    140.85 o 
  15  33   9      208.20      189.46    129.21 o 
   1  35   9     1358.05     1225.29    102.83 o 
   3  35   9     3782.34     4264.39    169.68 o 
   5  35   9     3475.21     3479.07    153.93 o 
   7  35   9      168.53       67.05     68.87 o 
   9  35   9     1630.00     1349.80    122.12 o 
  11  35   9     1226.76     1328.18    127.15 o 
  13  35   9      823.03      974.65    150.48 o 
   1  37   9      696.23      802.51    102.39 o 
   3  37   9     3260.39     3558.91    162.44 o 
   5  37   9     7763.70     8114.77    208.52 o 
   7  37   9       88.44       63.49     71.21 o 
   9  37   9     1463.60     1280.40    131.05 o 
  11  37   9     1113.95      941.31    133.38 o 
  13  37   9     1390.35     1139.80    160.18 o 
   1  39   9    10435.19    10423.60    292.80 o 
   3  39   9     3459.90     3783.53    181.03 o 
   5  39   9      266.12      255.36     79.86 o 
   7  39   9      469.42      269.08     84.08 o 
   9  39   9     3195.61     2978.55    174.52 o 
  11  39   9       25.89       14.55     95.75 o 
  13  39   9      191.21      170.72    117.21 o 
   1  41   9     2070.41     2449.28    174.68 o 
   3  41   9      994.80      980.62    118.19 o 
   5  41   9     1123.86      906.62    113.42 o 
   7  41   9        3.34       62.60     78.61 o 
   9  41   9      860.78      831.95    118.53 o 
  11  41   9      740.83      720.07    154.75 o 
  13  41   9      776.28      659.10    160.51 o 
   1  43   9       33.72      175.42     95.48 o 
   3  43   9     3818.40     3659.07    187.67 o 
   5  43   9      107.08      185.26     89.43 o 
   7  43   9      987.25      945.11    118.42 o 
   9  43   9      892.47      848.32    135.27 o 
  11  43   9      162.52      224.62    128.10 o 
   1  45   9     2399.69     2232.45    177.64 o 
   3  45   9       40.39       29.76     86.32 o 
   5  45   9       40.83      -24.44     83.06 o 
   7  45   9     2117.65     1937.16    153.55 o 
   9  45   9     1261.94     1176.12    147.93 o 
  11  45   9     1920.60     1773.41    244.51 o 
   1  47   9     2193.20     1998.89    172.75 o 
   3  47   9      720.63      705.16    130.49 o 
   5  47   9     1329.01     1449.42    148.41 o 
   7  47   9     2834.18     2912.69    182.05 o 
   9  47   9      209.31      157.65    111.99 o 
  11  47   9      653.26      607.26    195.16 o 
   1  49   9      403.66      260.59    115.50 o 
   3  49   9     3265.90     3186.41    212.11 o 
   5  49   9      450.01      444.68    114.40 o 
   7  49   9     1347.91     1379.36    154.34 o 
   9  49   9     1334.95     1241.48    185.54 o 
   1  51   9     2668.09     2246.09    189.09 o 
   3  51   9      790.51      626.21    135.90 o 
   5  51   9      687.33      448.17    117.41 o 
   7  51   9       48.04       84.96    103.42 o 
   9  51   9     1865.35     1859.58    212.76 o 
   1  53   9      356.02      154.19    113.46 o 
   3  53   9     2136.23     2289.36    198.97 o 
   5  53   9      127.92       77.74    115.24 o 
   7  53   9      605.29      380.61    121.99 o 
   1  55   9      260.45       83.24    128.57 o 
   3  55   9     1673.76     1520.21    179.66 o 
   5  55   9     1041.45      907.22    160.40 o 
   7  55   9      477.07      596.30    184.48 o 
   1  57   9      306.43      269.48    161.01 o 
   3  57   9      623.89      498.50    157.22 o 
   5  57   9      566.21      543.95    177.85 o 
   1  59   9      944.54      387.82    204.64 o 
   3  59   9     1350.86     1363.50    274.56 o 
   2   0  10     1193.20     1409.05     98.81 o 
   6   0  10      329.26      310.65     88.12 o 
  10   0  10    11674.67    12081.13    362.05 o 
  14   0  10     2057.17     1774.35    205.72 o 
   0   2  10     2614.45     2772.31    135.94 o 
   2   2  10      745.03      661.92     55.43 o 
   4   2  10     2548.50     2663.27     88.82 o 
   6   2  10     1298.24     1113.56     89.59 o 
   8   2  10     2000.26     2047.04    127.90 o 
  10   2  10     1436.68     1534.62    124.28 o 
  12   2  10     3540.20     3642.23    180.42 o 
  14   2  10      284.92      332.68     93.77 o 
  16   2  10     1396.15     1114.30    147.10 o 
   2   4  10     4203.21     4218.43    116.88 o 
   4   4  10     4393.80     4387.94    115.57 o 
   6   4  10     2752.24     2755.63    116.58 o 
   8   4  10     7035.83     7520.65    186.32 o 
  10   4  10     5060.59     4974.69    186.90 o 
  12   4  10      348.96      241.59     90.39 o 
  14   4  10     1599.59     1626.27    146.07 o 
  16   4  10     5492.96     5027.35    315.35 o 
   0   6  10    26868.51    27342.61    420.45 o 
   2   6  10     2068.21     2009.53     86.03 o 
   4   6  10     3005.80     3272.62    109.59 o 
   6   6  10     3561.80     3813.64    138.44 o 
   8   6  10     1189.77     1269.95    107.39 o 
  10   6  10      420.61      293.57     81.45 o 
  12   6  10     1398.98     1410.31    125.88 o 
  14   6  10     1470.10     1295.57    136.74 o 
  16   6  10      553.44      687.10    128.47 o 
   2   8  10     8063.78     7990.44    147.27 o 
   4   8  10      748.36      908.27     70.34 o 
   6   8  10     3927.25     3923.26    142.03 o 
   8   8  10     5998.03     6201.92    183.95 o 
  10   8  10     3507.09     3315.23    176.99 o 
  12   8  10      794.84      779.58    114.41 o 
  14   8  10     5224.94     5345.95    223.73 o 
  16   8  10     1431.17     1732.69    230.35 o 
   0  10  10    19503.80    20280.54    361.29 o 
   2  10  10     3337.36     3452.02    105.39 o 
   4  10  10     1753.75     1734.07     86.16 o 
   6  10  10     6774.18     6726.26    166.52 o 
   8  10  10     2486.79     2542.05    136.16 o 
  10  10  10      179.67      118.05     78.86 o 
  12  10  10     4007.73     4105.51    214.72 o 
  14  10  10      560.47      512.93    115.01 o 
  16  10  10      599.40      682.26    139.28 o 
   2  12  10      379.14      390.41     50.31 o 
   4  12  10     3375.28     3322.54    141.38 o 
   6  12  10     1206.93     1329.79     93.12 o 
   8  12  10     2729.65     2564.48    143.99 o 
  10  12  10     3269.23     3110.39    152.27 o 
  12  12  10     1301.87     1331.35    132.68 o 
  14  12  10     1308.23     1232.55    141.31 o 
  16  12  10     2084.59     2081.94    222.42 o 
   0  14  10     1743.81     2027.51    125.85 o 
   2  14  10     1553.12     1782.20     83.95 o 
   4  14  10     4808.42     4862.17    135.26 o 
   6  14  10     6773.70     6891.52    177.44 o 
   8  14  10     2789.57     2862.72    144.42 o 
  10  14  10        2.15       13.81     66.61 o 
  12  14  10      769.71      644.72    109.23 o 
  14  14  10      888.36      602.96    159.16 o 
  16  14  10       41.82      175.87    116.98 o 
   2  16  10     3312.09     3227.44    107.08 o 
   4  16  10     1524.25     1589.79     99.04 o 
   6  16  10     2169.96     2312.58    150.40 o 
   8  16  10     2732.39     2499.41    135.31 o 
  10  16  10    11064.33    10620.50    265.09 o 
  12  16  10      959.35      939.28    118.76 o 
  14  16  10      140.35      145.76     96.41 o 
  16  16  10     1545.03     1265.59    162.37 o 
   0  18  10     3855.90     3682.65    177.87 o 
   2  18  10     4124.98     4549.30    126.46 o 
   4  18  10     3692.20     3601.01    123.78 o 
   6  18  10     1700.79     2003.84    118.37 o 
   8  18  10     1663.62     1646.38    119.48 o 
  10  18  10      695.54      642.63    109.26 o 
  12  18  10     1733.64     1695.69    172.32 o 
  14  18  10      251.08      299.68    105.66 o 
  16  18  10       28.21       40.23    135.08 o 
   2  20  10      662.20      799.58     69.70 o 
   4  20  10     5576.79     5778.56    145.75 o 
   6  20  10     1888.89     2019.42    114.15 o 
   8  20  10     5820.64     6031.30    187.88 o 
  10  20  10      240.22      220.97     79.33 o 
  12  20  10      689.60      505.90    102.54 o 
  14  20  10      923.68      641.59    130.75 o 
  16  20  10     1269.50     1194.58    177.85 o 
   0  22  10     3011.72     3206.27    174.41 o 
   2  22  10     5722.44     6130.81    149.98 o 
   4  22  10     1513.82     1430.06     92.16 o 
   6  22  10     3153.97     3267.65    137.20 o 
   8  22  10       53.91       16.85     69.47 o 
  10  22  10      227.49      122.08     78.75 o 
  12  22  10      961.61      949.04    120.74 o 
  14  22  10      188.31      171.37    108.11 o 
   2  24  10     6478.01     6625.63    167.46 o 
   4  24  10      244.57      181.48     57.17 o 
   6  24  10      261.16      282.95     71.65 o 
   8  24  10      525.80      489.00     85.94 o 
  10  24  10      316.06      190.94     80.17 o 
  12  24  10     1764.03     1505.77    138.12 o 
  14  24  10     1216.83     1033.04    234.66 o 
   0  26  10     2651.97     2701.63    172.01 o 
   2  26  10     1709.86     1612.12    106.35 o 
   4  26  10       52.35       73.15     56.95 o 
   6  26  10     3820.07     3815.26    160.26 o 
   8  26  10     3022.64     3201.02    156.39 o 
  10  26  10      115.02      176.87     81.58 o 
  12  26  10     1502.09     1377.54    145.71 o 
  14  26  10      826.39      703.22    154.28 o 
   2  28  10     2032.45     2238.89    127.69 o 
   4  28  10      321.91      330.29     69.77 o 
   6  28  10     1508.63     1383.88    108.97 o 
   8  28  10     8075.92     8814.79    222.35 o 
  10  28  10     1479.02     1229.94    129.87 o 
  12  28  10     1550.90     1331.31    132.36 o 
  14  28  10       76.51       37.17    113.76 o 
   0  30  10       90.59      199.79     85.09 o 
   2  30  10     3413.89     3510.30    152.59 o 
   4  30  10      672.36      608.07     82.34 o 
   6  30  10     3620.13     3681.75    153.43 o 
   8  30  10     1761.74     1660.91    133.08 o 
  10  30  10      387.68      335.02     99.03 o 
  12  30  10     2312.80     2017.49    156.34 o 
  14  30  10      806.40      536.53    170.63 o 
   2  32  10     1675.99     1771.92    131.97 o 
   4  32  10     1865.21     1934.35    126.21 o 
   6  32  10      198.17      235.77     72.98 o 
   8  32  10     1607.97     1716.58    134.04 o 
  10  32  10      392.90      385.22    102.90 o 
  12  32  10     2715.01     2455.85    179.81 o 
  14  32  10       64.52      143.12    133.18 o 
   0  34  10     7049.60     6641.98    241.28 o 
   2  34  10    10618.63    11386.05    266.11 o 
   4  34  10      939.60      786.08    100.57 o 
   6  34  10      630.98      606.55     93.30 o 
   8  34  10      925.54      964.05    114.80 o 
  10  34  10      446.53      365.01    102.66 o 
  12  34  10      183.03       97.48    104.04 o 
   2  36  10      990.79     1133.45    123.46 o 
   4  36  10     2365.51     2156.34    152.27 o 
   6  36  10        9.49       14.11     73.51 o 
   8  36  10     3787.64     4063.62    182.95 o 
  10  36  10      707.48      507.64    113.34 o 
  12  36  10      306.43      196.11    110.62 o 
   0  38  10     2425.12     2335.46    275.26 o 
   2  38  10     2169.31     1910.26    201.78 o 
   4  38  10     1098.49     1049.37    122.47 o 
   6  38  10      360.66      255.83     84.93 o 
   8  38  10     4256.59     4370.15    201.23 o 
  10  38  10     3598.88     3588.72    219.09 o 
  12  38  10     2409.88     2093.24    184.96 o 
   2  40  10      553.03      710.84    122.36 o 
   4  40  10      347.16      267.66    101.93 o 
   6  40  10      823.96      890.36    113.76 o 
   8  40  10     1970.53     1988.58    157.38 o 
  10  40  10      845.61      795.34    135.96 o 
  12  40  10      788.25      637.70    152.98 o 
   0  42  10     4755.72     4853.86    440.62 o 
   2  42  10     2090.50     2323.25    178.56 o 
   4  42  10        4.07       15.89     89.28 o 
   6  42  10     2024.07     1778.29    155.03 o 
   8  42  10      157.22       35.88    101.19 o 
  10  42  10     1325.88     1033.13    154.23 o 
   2  44  10      145.08       62.59    102.60 o 
   4  44  10      721.23      537.62    123.06 o 
   6  44  10       94.75       43.46     95.76 o 
   8  44  10      661.71      634.29    130.04 o 
  10  44  10     1285.69     1311.66    175.68 o 
   0  46  10     3232.50     3009.53    342.31 o 
   2  46  10      129.98      189.95    109.23 o 
   4  46  10     1532.84     1412.96    158.35 o 
   6  46  10      474.25      255.78    108.38 o 
   8  46  10     1517.46     1275.26    149.34 o 
  10  46  10      727.50      412.23    303.97 o 
   2  48  10     2024.47     1789.91    186.53 o 
   4  48  10      611.50      436.20    125.55 o 
   6  48  10      366.03      388.40    119.07 o 
   8  48  10        3.73      -22.98    107.25 o 
   0  50  10     1024.50      780.75    244.00 o 
   2  50  10      963.36      791.86    159.66 o 
   4  50  10      481.04      438.23    143.05 o 
   6  50  10      867.42      641.99    136.93 o 
   8  50  10      660.13      262.98    200.82 o 
   2  52  10      492.89      301.81    136.54 o 
   4  52  10      254.44      157.06    131.64 o 
   6  52  10       14.39      125.50    129.77 o 
   0  54  10      941.66      543.02    280.93 o 
   2  54  10     1019.90      820.52    209.74 o 
   4  54  10     2600.96     1865.25    257.93 o 
   2  56  10       53.26     -160.42    210.85 o 
   1   1  11     1695.94     1630.47     93.29 o 
   3   1  11     6680.49     6754.10    145.24 o 
   5   1  11     3244.62     3677.44    143.32 o 
   7   1  11     1012.38     1134.71    101.36 o 
   9   1  11        5.87        0.04     63.90 o 
  11   1  11      967.94     1084.40    126.55 o 
  13   1  11      304.47      330.78    100.56 o 
  15   1  11      245.68      123.29    100.26 o 
   1   3  11     3772.40     4030.60    131.72 o 
   3   3  11      645.59      617.53     66.68 o 
   5   3  11      255.11      212.50     70.81 o 
   7   3  11      516.43      420.88     76.49 o 
   9   3  11      840.35      680.05    100.48 o 
  11   3  11     3895.81     3781.89    255.04 o 
  13   3  11     1633.72     1459.99    145.52 o 
  15   3  11     1966.59     1877.51    169.42 o 
   1   5  11      969.97     1090.03     81.78 o 
   3   5  11     2439.23     2582.82    108.31 o 
   5   5  11     1077.81     1005.04     98.09 o 
   7   5  11     1221.39     1077.54    106.69 o 
   9   5  11      930.24      851.16    111.88 o 
  11   5  11      786.77      674.63    114.63 o 
  13   5  11     6000.10     5598.88    265.37 o 
  15   5  11       30.06      114.04    108.93 o 
   1   7  11      385.05      304.60     59.44 o 
   3   7  11      973.66     1121.91     88.22 o 
   5   7  11     1088.65     1231.95    105.81 o 
   7   7  11     4362.73     4611.67    164.71 o 
   9   7  11     1449.66     1375.35    130.49 o 
  11   7  11      664.24      588.01    110.06 o 
  13   7  11     1580.81     1618.03    163.55 o 
  15   7  11      698.77      615.16    133.07 o 
   1   9  11     1083.49     1137.09     84.57 o 
   3   9  11     2448.36     2641.76    135.33 o 
   5   9  11     1442.01     1431.74    103.67 o 
   7   9  11     3765.91     4096.21    165.45 o 
   9   9  11      227.47      169.81     85.58 o 
  11   9  11     1115.75     1257.65    133.79 o 
  13   9  11      312.45      176.95    105.54 o 
  15   9  11      270.63      306.78    118.08 o 
   1  11  11      464.03      521.46     68.27 o 
   3  11  11     6162.67     6665.72    165.60 o 
   5  11  11     1619.70     1964.22    121.07 o 
   7  11  11     3300.56     3374.24    166.47 o 
   9  11  11      218.94      250.49     87.62 o 
  11  11  11      110.01      248.42     93.38 o 
  13  11  11     2451.05     2172.42    169.74 o 
  15  11  11      691.67      502.99    147.59 o 
   1  13  11    11623.15    11808.88    198.63 o 
   3  13  11      579.42      540.76     72.68 o 
   5  13  11     1020.51      995.96     98.82 o 
   7  13  11      864.19     1021.46    110.18 o 
   9  13  11     1930.90     1966.88    135.48 o 
  11  13  11     1828.76     1702.17    150.47 o 
  13  13  11     1882.83     1846.03    161.60 o 
  15  13  11      930.17      660.07    141.02 o 
   1  15  11     4392.20     4903.44    155.44 o 
   3  15  11     4080.33     4434.71    145.97 o 
   5  15  11     2021.43     2195.66    118.88 o 
   7  15  11     4462.86     4537.35    188.64 o 
   9  15  11     1336.33     1199.54    116.79 o 
  11  15  11      482.05      485.67    107.37 o 
  13  15  11      840.54      787.72    128.55 o 
  15  15  11      111.46       82.13    111.89 o 
   1  17  11     1055.90     1176.07    114.48 o 
   3  17  11     1865.79     1863.62    107.69 o 
   5  17  11    13329.93    14035.57    242.50 o 
   7  17  11     1828.07     1850.95    135.30 o 
   9  17  11     1068.75     1021.06    119.65 o 
  11  17  11      529.16      416.66    103.85 o 
  13  17  11      473.95      224.06    107.94 o 
  15  17  11     1512.33     1506.41    191.89 o 
   1  19  11      831.55      793.02     78.43 o 
   3  19  11     1854.96     2080.50    144.84 o 
   5  19  11      580.80      620.42     82.59 o 
   7  19  11     1815.39     1815.43    136.48 o 
   9  19  11     2260.04     2390.29    157.64 o 
  11  19  11      759.76      699.75    110.32 o 
  13  19  11      546.41      483.11    124.69 o 
   1  21  11      340.69      339.86     68.65 o 
   3  21  11     1038.31     1022.23     93.24 o 
   5  21  11     1705.62     1895.26    108.70 o 
   7  21  11     3764.91     4200.26    183.33 o 
   9  21  11     1726.61     1798.16    144.99 o 
  11  21  11     1572.76     1532.72    136.63 o 
  13  21  11     1236.15      836.69    133.80 o 
   1  23  11      207.42      181.65     59.81 o 
   3  23  11      327.72      321.21     73.15 o 
   5  23  11     2439.70     2613.18    132.39 o 
   7  23  11       37.65       68.41     70.07 o 
   9  23  11     1888.16     1854.91    146.03 o 
  11  23  11      723.71      696.47    118.40 o 
  13  23  11       97.77       17.56     97.39 o 
   1  25  11     6021.71     6202.53    168.65 o 
   3  25  11     2270.86     2199.70    126.80 o 
   5  25  11     2487.28     2660.80    160.21 o 
   7  25  11     2004.60     2141.33    139.07 o 
   9  25  11     1855.33     1866.72    148.89 o 
  11  25  11      148.45      100.75     95.72 o 
  13  25  11      717.10      487.11    127.06 o 
   1  27  11     4585.36     4837.93    234.14 o 
   3  27  11     1079.10     1091.17    100.68 o 
   5  27  11     3621.46     3982.83    166.88 o 
   7  27  11     2749.12     2633.14    150.39 o 
   9  27  11      245.70      138.84     90.50 o 
  11  27  11      186.32      158.38     99.39 o 
  13  27  11      472.98      471.32    125.71 o 
   1  29  11     2631.77     2766.89    152.45 o 
   3  29  11      134.97      151.91     79.33 o 
   5  29  11     3080.04     3187.00    157.06 o 
   7  29  11     2368.62     2577.76    152.34 o 
   9  29  11      817.90      752.17    119.98 o 
  11  29  11     1259.63     1272.16    142.11 o 
  13  29  11      735.39      625.17    141.92 o 
   1  31  11      309.79      242.72     81.13 o 
   3  31  11     1021.24     1043.87    118.14 o 
   5  31  11     1331.86     1206.18    117.35 o 
   7  31  11      555.85      439.92     93.98 o 
   9  31  11     4491.53     4072.33    199.65 o 
  11  31  11      350.25      209.00    103.79 o 
   1  33  11      451.95      462.53     91.00 o 
   3  33  11      598.33      636.72    108.39 o 
   5  33  11     3393.76     3552.99    231.28 o 
   7  33  11      183.15      129.24     84.37 o 
   9  33  11      194.15      229.75     99.07 o 
  11  33  11     1308.06     1203.00    142.81 o 
   1  35  11      305.80      399.53     98.41 o 
   3  35  11     1224.89     1286.79    130.99 o 
   5  35  11      794.66      778.43    117.43 o 
   7  35  11     3529.68     3537.22    187.42 o 
   9  35  11     2249.38     2414.19    174.12 o 
  11  35  11     1106.37     1063.10    144.52 o 
   1  37  11     2346.01     2566.17    196.12 o 
   3  37  11     1655.65     1564.83    144.15 o 
   5  37  11      640.68      592.18    111.75 o 
   7  37  11       74.50       13.07     88.69 o 
   9  37  11     2219.28     2240.60    183.56 o 
  11  37  11     3478.35     3306.22    216.34 o 
   1  39  11      235.30      276.48    112.10 o 
   3  39  11     1905.16     1910.86    155.07 o 
   5  39  11     1121.82      981.82    132.48 o 
   7  39  11      207.65      119.64     95.02 o 
   9  39  11      504.72      383.48    123.61 o 
   1  41  11      668.02      570.35    128.12 o 
   3  41  11     4256.57     4254.17    226.99 o 
   5  41  11      166.74       55.66    104.09 o 
   7  41  11      829.11      880.67    132.36 o 
   9  41  11      170.44      111.00    109.37 o 
   1  43  11     2251.27     1924.84    216.59 o 
   3  43  11      986.19      742.10    130.71 o 
   5  43  11       36.13      -32.50    101.82 o 
   7  43  11      202.85       67.06    110.70 o 
   9  43  11      532.80      569.20    159.27 o 
   1  45  11      357.47      390.41    149.25 o 
   3  45  11      150.50       89.85    120.52 o 
   5  45  11      602.94      432.97    129.91 o 
   7  45  11     3047.82     2863.01    218.42 o 
   1  47  11     1663.57     1745.87    222.43 o 
   3  47  11      373.00      286.52    138.26 o 
   5  47  11      647.67      733.37    149.56 o 
   7  47  11     2636.40     2660.03    321.38 o 
   1  49  11     1456.74     1544.67    214.86 o 
   3  49  11      120.10      141.37    162.66 o 
   5  49  11      352.34      283.51    152.97 o 
   1  51  11      582.42      780.14    247.90 o 
   3  51  11     1557.88     1002.29    263.30 o 
   0   0  12     3099.35     3467.37    301.96 o 
   4   0  12    16261.75    17981.02    624.58 o 
   8   0  12     2848.77     2872.83    212.35 o 
  12   0  12      606.47      499.21    157.77 o 
   2   2  12      270.78      247.82     67.08 o 
   4   2  12      521.91      499.80    110.17 o 
   6   2  12     1485.84     1755.89    137.66 o 
   8   2  12      161.61      104.79     78.18 o 
  10   2  12     5904.14     6244.94    274.51 o 
  12   2  12      129.65      114.49    102.33 o 
  14   2  12      278.65      168.55    114.09 o 
   0   4  12     5358.61     5426.70    222.02 o 
   2   4  12     8464.38     9524.53    195.45 o 
   4   4  12     1866.44     1735.13    163.55 o 
   6   4  12     2078.74     2425.18    151.24 o 
   8   4  12      913.52      774.24    111.30 o 
  10   4  12     1784.20     1500.92    142.09 o 
  12   4  12      112.52       67.19     99.33 o 
  14   4  12      600.97      640.44    139.64 o 
   2   6  12     3918.10     4326.64    146.71 o 
   4   6  12     4002.89     4203.49    186.66 o 
   6   6  12     5274.55     5371.03    203.01 o 
   8   6  12       39.77       98.15     81.60 o 
  10   6  12     1679.64     1667.51    149.78 o 
  12   6  12        7.63       31.80    101.06 o 
  14   6  12     3987.48     3659.74    225.21 o 
   0   8  12     9705.49    10545.92    292.69 o 
   2   8  12      532.61      515.76     84.63 o 
   4   8  12     2745.01     3077.57    155.90 o 
   6   8  12     1940.97     1914.88    140.63 o 
   8   8  12      844.96      884.67    132.21 o 
  10   8  12       42.96       24.73     86.42 o 
  12   8  12     2039.25     1778.90    161.37 o 
  14   8  12      473.61      299.50    122.88 o 
   2  10  12     1469.99     1826.90    124.51 o 
   4  10  12      143.83      163.08     69.43 o 
   6  10  12      178.86      243.72     84.57 o 
   8  10  12     3085.45     3390.13    194.52 o 
  10  10  12      934.02      808.39    121.05 o 
  12  10  12     1414.12     1623.84    153.11 o 
  14  10  12     2569.58     2409.83    202.02 o 
   0  12  12     2808.56     2947.51    210.54 o 
   2  12  12     3092.29     3379.83    164.64 o 
   4  12  12     4630.21     4895.15    233.44 o 
   6  12  12     1447.60     1263.35    125.38 o 
   8  12  12      783.30      712.20    111.19 o 
  10  12  12      403.17      337.42    103.74 o 
  12  12  12      927.46      983.38    136.92 o 
  14  12  12      186.97      -65.65    176.03 o 
   2  14  12     1193.05     1092.49    112.33 o 
   4  14  12     3292.51     3696.23    170.25 o 
   6  14  12     1456.65     1501.92    146.08 o 
   8  14  12     1155.79     1178.98    127.48 o 
  10  14  12     5494.10     5478.35    252.62 o 
  12  14  12     1201.57      878.60    132.02 o 
   0  16  12      979.04      956.55    145.81 o 
   2  16  12      579.65      652.18     94.80 o 
   4  16  12     5739.20     5803.30    201.89 o 
   6  16  12     3101.28     3091.02    195.38 o 
   8  16  12     3642.24     3475.54    183.59 o 
  10  16  12      786.29      849.20    131.51 o 
  12  16  12     2364.04     2354.35    180.20 o 
   2  18  12      291.77      275.68     76.34 o 
   4  18  12     6668.53     6660.64    226.93 o 
   6  18  12     3370.04     3654.76    194.11 o 
   8  18  12     1228.54     1039.25    127.84 o 
  10  18  12     2133.05     2275.44    168.95 o 
  12  18  12      442.34      336.16    128.20 o 
   0  20  12     4669.78     4688.61    257.39 o 
   2  20  12     4302.49     4654.19    182.54 o 
   4  20  12      318.97      272.33     77.01 o 
   6  20  12      115.66      224.16     86.31 o 
   8  20  12      303.75      381.05     99.67 o 
  10  20  12      215.27      108.37     94.54 o 
  12  20  12      818.48      556.72    134.56 o 
   2  22  12      935.85      993.72    108.64 o 
   4  22  12     2040.25     1865.13    131.86 o 
   6  22  12     1697.87     1669.74    134.07 o 
   8  22  12     1075.29      850.07    120.12 o 
  10  22  12      207.28      220.34    101.97 o 
  12  22  12     1838.63     1663.74    178.89 o 
   0  24  12     4200.28     4453.62    225.51 o 
   2  24  12     2012.35     2040.45    137.26 o 
   4  24  12      130.99      136.52     76.66 o 
   6  24  12      302.40      195.94     85.02 o 
   8  24  12      874.22      835.23    122.49 o 
  10  24  12       99.83       40.39     93.47 o 
  12  24  12     2150.90     1909.33    197.87 o 
   2  26  12     2505.74     2286.38    148.79 o 
   4  26  12      135.75      108.83     82.26 o 
   6  26  12     1888.12     1926.41    146.37 o 
   8  26  12     4405.18     4745.71    253.82 o 
  10  26  12      414.27      486.04    115.52 o 
  12  26  12     1412.84     1189.54    180.49 o 
   0  28  12      181.48       89.72    108.91 o 
   2  28  12      560.11      512.94     96.71 o 
   4  28  12      844.42      578.53    114.54 o 
   6  28  12     5943.96     6167.37    264.58 o 
   8  28  12      461.81      474.89    108.82 o 
  10  28  12      232.88      148.07    104.43 o 
   2  30  12     2015.07     2102.01    146.75 o 
   4  30  12      681.45      793.89    118.44 o 
   6  30  12       23.57      -34.88     80.60 o 
   8  30  12     2752.98     3189.93    186.16 o 
  10  30  12      262.83      101.26    105.59 o 
   0  32  12     2026.00     2475.83    313.35 o 
   2  32  12     4251.05     4682.96    273.98 o 
   4  32  12      748.34      813.99    120.55 o 
   6  32  12     1288.46     1120.25    145.11 o 
   8  32  12      773.58      550.39    116.09 o 
  10  32  12       69.54      -50.91    106.28 o 
   2  34  12      729.02      495.06    109.51 o 
   4  34  12     1360.12     1101.48    132.14 o 
   6  34  12      290.77      210.75    109.88 o 
   8  34  12     1091.26     1014.93    139.14 o 
  10  34  12     1244.31     1264.80    162.74 o 
   0  36  12      445.76      334.79    198.51 o 
   2  36  12      927.83      731.17    123.16 o 
   4  36  12      133.42       42.11     93.44 o 
   6  36  12     1081.09      849.24    134.21 o 
   8  36  12       82.65       94.78    114.61 o 
   2  38  12     2968.52     3093.69    212.88 o 
   4  38  12     1346.26     1389.93    149.25 o 
   6  38  12        7.13       92.04    105.58 o 
   8  38  12      339.52      288.38    139.54 o 
   0  40  12     2367.66     1793.90    518.90 o 
   2  40  12     1134.64     1036.55    172.39 o 
   4  40  12       54.73       84.91    107.33 o 
   6  40  12     1087.30      950.26    151.60 o 
   2  42  12      949.56      861.16    171.89 o 
   4  42  12      214.24      210.99    119.80 o 
   6  42  12        8.73      -58.50    134.38 o 
   0  44  12      774.04      931.40    411.34 o 
   2  44  12     1076.60      908.36    228.19 o 
   4  44  12      895.30      590.80    169.77 o 
   2  46  12     1156.10      728.74    261.28 o 
   1   1  13       27.25      -17.15     63.57 o 
   3   1  13     3774.29     3637.94    240.54 o 
   5   1  13      505.82      610.19    144.84 o 
   7   1  13      783.71      663.68    160.71 o 
   9   1  13      676.07      599.33    119.57 o 
  11   1  13      887.02      903.43    149.30 o 
   1   3  13     1380.93     1553.58    121.84 o 
   3   3  13     9885.85    10977.22    364.97 o 
   5   3  13     1901.56     2105.04    214.50 o 
   7   3  13      795.96      975.03    162.45 o 
   9   3  13     2632.95     3056.41    206.31 o 
  11   3  13      656.66      721.34    141.88 o 
   1   5  13      809.69      789.31     91.40 o 
   3   5  13     1470.35     1565.39    185.96 o 
   5   5  13      378.09      427.97    141.73 o 
   7   5  13      323.17      243.61    120.31 o 
   9   5  13      935.88      797.31    129.42 o 
  11   5  13     1834.46     1847.89    173.30 o 
   1   7  13      681.07      897.57     95.30 o 
   3   7  13     4310.95     4672.81    294.84 o 
   5   7  13     5453.56     5640.72    405.05 o 
   7   7  13     3317.11     3225.19    251.93 o 
   9   7  13      969.72      884.69    137.03 o 
  11   7  13      609.61      515.33    118.60 o 
   1   9  13     1061.41      970.08    102.62 o 
   3   9  13     1363.01     1383.44    131.12 o 
   5   9  13      138.43     -105.25    118.67 o 
   7   9  13     2188.56     2349.96    200.89 o 
   9   9  13      614.18      507.83    121.52 o 
  11   9  13       50.45       37.94    110.05 o 
   1  11  13     1238.59     1528.68    134.38 o 
   3  11  13      101.60      105.95     88.85 o 
   5  11  13      134.52       75.98    109.27 o 
   7  11  13       55.85       24.66     95.05 o 
   9  11  13      544.80      363.50    113.52 o 
  11  11  13       26.17      122.23    113.24 o 
   1  13  13     2137.99     2418.32    157.14 o 
   3  13  13      606.53      637.82    117.57 o 
   5  13  13     1710.20     1661.37    177.55 o 
   7  13  13      442.36      407.05    107.95 o 
   9  13  13      124.64      113.88    104.44 o 
  11  13  13      541.67      492.81    130.60 o 
   1  15  13      641.67      542.52    100.95 o 
   3  15  13     1931.25     2080.90    151.61 o 
   5  15  13     1749.98     2005.07    214.89 o 
   7  15  13      173.31      137.88     93.53 o 
   9  15  13      110.05       43.95    100.28 o 
  11  15  13      877.94      622.74    156.78 o 
   1  17  13     1117.95     1244.40    127.31 o 
   3  17  13     3152.09     3246.90    179.59 o 
   5  17  13      688.50      600.32    133.39 o 
   7  17  13      364.11      141.79     94.14 o 
   9  17  13     1666.99     1636.05    169.02 o 
  11  17  13      210.92      187.80    124.56 o 
   1  19  13      301.80      312.56     93.19 o 
   3  19  13      655.19      768.32    109.63 o 
   5  19  13      621.59      451.62    124.84 o 
   7  19  13      587.62      648.56    131.59 o 
   9  19  13     2377.88     2196.84    168.65 o 
  11  19  13      703.56      620.84    147.49 o 
   1  21  13      283.62      256.81     90.11 o 
   3  21  13      592.53      318.56     90.25 o 
   5  21  13     1777.64     1729.54    168.12 o 
   7  21  13      907.39      893.92    135.65 o 
   9  21  13      646.13      703.81    124.26 o 
   1  23  13     1690.77     1491.91    143.80 o 
   3  23  13      138.89      -23.54     77.06 o 
   5  23  13     1550.11     1635.64    161.60 o 
   7  23  13      653.84      588.32    125.31 o 
   9  23  13     3524.57     3545.81    221.62 o 
   1  25  13     2277.51     2345.66    166.96 o 
   3  25  13      324.60      289.52     90.94 o 
   5  25  13     4453.78     4182.23    222.96 o 
   7  25  13      217.42      126.23    104.17 o 
   9  25  13      188.15      216.71    129.49 o 
   1  27  13     4175.51     4218.89    263.27 o 
   3  27  13     1924.58     1867.78    148.84 o 
   5  27  13      739.36      586.85    127.40 o 
   7  27  13      400.26      253.76    110.66 o 
   9  27  13      164.80      -18.44    117.17 o 
   1  29  13     3470.27     3308.52    227.38 o 
   3  29  13      124.70      206.09     98.00 o 
   5  29  13     1004.33      915.42    143.58 o 
   7  29  13      805.45      621.91    172.17 o 
   9  29  13      807.46      885.98    206.27 o 
   1  31  13      827.09      932.87    148.97 o 
   3  31  13      297.00      163.46    100.35 o 
   5  31  13     1877.73     1775.46    171.52 o 
   7  31  13      336.18      395.96    155.13 o 
   1  33  13       51.27       59.07    122.49 o 
   3  33  13     1299.88     1234.85    147.89 o 
   5  33  13      346.28      351.47    114.12 o 
   7  33  13     1360.23     1114.91    198.22 o 
   1  35  13      145.37      142.26    133.06 o 
   3  35  13      504.75      533.52    125.27 o 
   5  35  13     2113.50     1834.00    186.38 o 
   1  37  13      372.22      395.37    172.74 o 
   3  37  13      906.66      640.97    154.91 o 
   5  37  13     1349.05     1251.94    175.53 o 
   1  39  13     1792.75     1596.88    321.03 o 
   3  39  13      796.44      824.67    209.54 o 
   1  41  13     2393.35     1817.34    699.44 o 
   2   0  14      148.61       44.65    162.61 o 
   6   0  14     1578.95     1589.30    357.22 o 
  10   0  14     5750.76     6673.91    724.66 o 
   0   2  14       44.64      -20.97    107.85 o 
   2   2  14      105.06      -16.56    116.97 o 
   4   2  14     5691.84     5436.91    303.75 o 
   6   2  14      467.76      362.30    161.19 o 
   8   2  14      579.13      149.42    174.07 o 
  10   2  14      275.07      314.48    161.10 o 
   2   4  14     1387.61     1627.48    203.12 o 
   4   4  14     3739.05     3740.85    279.60 o 
   6   4  14     2026.77     2088.55    262.87 o 
   8   4  14      111.45      150.76    165.66 o 
  10   4  14     1000.81      722.90    218.13 o 
   0   6  14    11225.45    12139.67    390.63 o 
   2   6  14     1075.38     1188.27    189.87 o 
   4   6  14     1261.16     1199.28    193.96 o 
   6   6  14     1332.54     1342.69    223.15 o 
   8   6  14      307.34      266.09    181.97 o 
  10   6  14       69.84       70.41    131.03 o 
   2   8  14      817.79      753.53    133.38 o 
   4   8  14      290.42      273.64    163.61 o 
   6   8  14      803.70      793.51    206.98 o 
   8   8  14      143.42     -104.03    132.27 o 
  10   8  14      239.75      313.45    161.90 o 
   0  10  14     3326.61     3798.92    252.46 o 
   2  10  14      792.62      765.59    130.67 o 
   4  10  14      279.14      237.62    152.96 o 
   6  10  14     2432.21     1867.55    255.18 o 
   8  10  14       55.97     -120.35    138.68 o 
   2  12  14      131.22      113.26     97.83 o 
   4  12  14      296.14      275.54    134.59 o 
   6  12  14      301.76      190.24    166.08 o 
   8  12  14      897.42      716.75    168.41 o 
   0  14  14     2417.08     2670.38    269.61 o 
   2  14  14      203.96       66.03     88.41 o 
   4  14  14      948.81      642.12    160.16 o 
   6  14  14     1591.90     1781.34    286.80 o 
   8  14  14      551.54      422.70    154.94 o 
   2  16  14     1509.20     1663.60    153.80 o 
   4  16  14       26.29      105.16    123.55 o 
   6  16  14     2246.50     2428.56    278.12 o 
   8  16  14      803.41      722.08    191.58 o 
   0  18  14     3267.53     3522.67    304.65 o 
   2  18  14     2946.44     3016.45    186.91 o 
   4  18  14     1407.18     1688.17    214.75 o 
   6  18  14     1333.25      956.84    164.46 o 
   8  18  14      324.97      150.09    155.88 o 
   2  20  14      115.01       95.70     96.91 o 
   4  20  14     2406.11     2543.09    221.30 o 
   6  20  14     1042.99     1441.16    185.65 o 
   8  20  14      523.76      244.91    157.79 o 
   0  22  14     2426.92     2606.40    277.52 o 
   2  22  14     2696.69     2735.87    184.59 o 
   4  22  14     1432.71     1597.18    194.78 o 
   6  22  14     1843.02     1798.64    224.65 o 
   2  24  14     2959.71     2988.08    210.44 o 
   4  24  14     1371.32     1380.76    185.19 o 
   6  24  14       43.82       28.54    142.42 o 
   0  26  14     1080.29      735.83    203.62 o 
   2  26  14     1458.14     1507.55    159.60 o 
   4  26  14      219.27       85.57    117.33 o 
   6  26  14     3106.61     2907.94    266.06 o 
   2  28  14      105.43       97.95    122.17 o 
   4  28  14      521.87      329.22    144.84 o 
   0  30  14      175.63       33.08    173.30 o 
   2  30  14      573.88      360.08    169.83 o 
   4  30  14       67.35       -3.73    121.96 o 
   2  32  14      904.50      781.97    215.75 o 
   0  34  14      299.68      399.88    318.78 o 
   1   1  15      849.71      900.32    184.30 o 
   3   1  15      945.30      924.00    204.43 o 
   5   1  15     1129.37     1035.89    222.85 o 
   7   1  15       25.43      -29.96    226.96 o 
   1   3  15      504.69      291.97    153.48 o 
   3   3  15      718.70      403.72    172.03 o 
   5   3  15      117.40     -164.76    164.76 o 
   7   3  15       23.13       57.69    283.69 o 
   1   5  15      152.44       19.47    139.73 o 
   3   5  15      311.99      273.09    178.07 o 
   5   5  15      117.30      215.49    240.44 o 
   1   7  15      271.24       92.10    146.59 o 
   3   7  15      524.18      369.54    192.84 o 
   5   7  15     1075.82     1354.41    317.79 o 
   1   9  15     1755.11     1832.64    225.98 o 
   3   9  15       89.23      -93.00    151.22 o 
   5   9  15     1718.48     1940.61    480.11 o 
   1  11  15     1636.55     1850.63    269.58 o 
   3  11  15      142.39      -29.20    159.61 o 
   5  11  15     1376.22      913.68    294.23 o 
   1  13  15     2340.02     2433.39    197.21 o 
   3  13  15      902.88      629.44    210.45 o 
   5  13  15        6.01     -128.40    218.29 o 
   1  15  15      807.44      780.15    148.64 o 
   3  15  15     1764.88     1766.61    259.90 o 
   5  15  15     1440.48     1258.23    297.84 o 
   1  17  15      605.23      705.90    145.96 o 
   3  17  15      423.74      309.50    189.57 o 
   1  19  15      637.22      572.12    151.95 o 
   3  19  15       33.21      -54.36    163.99 o 
   1  21  15     1319.53     1135.52    228.75 o 
   3  21  15      103.58      192.91    182.01 o 
   1  23  15       86.77      -49.87    138.04 o 
                                                 
